# Supplementary material for: Nutrition and diet myths, knowledge and practice during pregnancy and lactation among a sample of Egyptian pregnant women: a cross-sectional study
Source: BMC Pregnancy Childbirth. 2024 Feb 16;24:140. doi: 10.1186/s12884-024-06331-3 (PMC10870649; doi:10.1186/s12884-024-06331-3)
Supplement: Supplementary file 2 — Supplementary Material 2 [file 12884_2024_6331_MOESM2_ESM.xlsx]

## Sheet: nutrition myths data1
id	Educationwife	wifeeducation	EducationHusband	husbandeducation	OccupationWife	OccupationHusband	Averagefamilyincome	Residence	Numberoffamilymembers	Numberofrooms	CI	CI2	Ageyears	Ageatfirstpreganancyyears	Ageatmarriageyears	Gravida	Para	RegularANC	WheredoyoudoANC	@1YoumusteatfortwoduringpregnancyMK	@2It’simpossibletorecoverone’sprebabyweightafterchildbirthMK	@3.YoushoulddrinkMoghatandHelbatoincreasethebreastmilksupplyMK	@4NotsatisfyingcravingsleaveamarkonthebodyofthenewbornMK	@5YoucannotexerciseduringpregnancyMK	@6VomitingcannotbecontrolledduringpregnancyMK	@7Anangrymothershouldn’tnurseherbabyMK	@1Caffeineconsumptionprovokesprematurebirth	@2Folicacidintakeshouldbeginbeforenotonlyduringpregnancy	@3Themotherrequiresanadequateincreasedenergyintakeduringpregnanc	@4Gestationaldiabetesincreasesfutureriskoftype2diabetes	@5Ahealthydietandlifestyleduringpregnancypreventfuturediseasesin	@6Thefetusreceivesvitaminsproteinsandmineralsfromwhatthemotherea	@7Obesityduringpregnancycancausehypertensionandtheriskofpreeclam	@8Amothershouldconsumeabout3Lofwaterperdaywhilenursing	@9Duringthefirstsixmonthsoflifebreastmilkistheonlyfoodababyrequi	@10Forsuccessfulbreastfeedingababymustlatchontothenippleandusesu	@1YoumusteatfortwoduringpregnancyMA	@2.YoushoulddrinkMoghatandHelbatoincreasethebreastmilksupplyMA	@3youshouldsatisfycravingstocertainfoodduringpreganancyMA	@4YoushouldexerciseduringpregnancyMA	@5Anangrymothershouldn’tnurseherbabyMA	@6FolicacidintakeshouldbeginbeforenotonlyduringpregnancyMA	@7Amothershouldconsumeabout3LofwaterperdaywhilenursingMA	@8IshouldbreastfeedmybabyMA	@9Forsuccessfulbreastfeedingababymustlatchontothenippleandusesuc	Internetandsocialmedia	TVandradio	Familyandfriends	Booksandmagazines
1	Post graduate	above university	Post graduate	above university	working	working	enough	Urban	2	3	0.666667	<=2	34	34	34	1	0	Yes	Private hospital	Yes	No	Yes	No	No	No	No	Yes	Yes	Yes	Yes	Yes	Yes	Yes	Yes	Yes	Yes	I already do that	I already do that	I do not do that	I already do that	I do not do that	I already do that	I already do that	I already do that	I already do that	Yes		Yes	Yes
2	Post graduate	above university	Post graduate	above university	working	working	enough	Urban	3	3	1	<=2	37	37	35	1	0	Yes	Public/governemntal hospital	No	No	Yes	No	Yes	No	No	Yes	Yes	Yes	Yes	Yes	Yes	Yes	Yes	Yes	Yes	I do not do that	I already do that	I do not do that	I already do that	I already do that	I already do that	I already do that	I already do that	I already do that	Yes	Yes	Yes	Yes
3	university graduate	above university	university graduate	above university	working	working	enough	Rural	3	4	0.75	<=2	25	24	32	1	1	Yes	Private hospital	Yes	Yes	Yes	No	No	Yes	Yes	No	Yes	Yes	No	Yes	Yes	Yes	Yes	Yes	No	I would do that	I would do that	I would do that	I already do that	I already do that	I already do that	I already do that	I already do that	I do not do that	Yes
4	university graduate	above university	university graduate	above university	working	working	enough	Urban	2	3	0.666667	<=2	26	25	25	1	0	Yes	Private hospital	No	No	No	No	No	No	No	Yes	Yes	Yes	Yes	Yes	Yes	Yes	Yes	Yes	Yes	I do not do that	I do not do that	I do not do that	I do not do that	I do not do that	I already do that	I already do that	I already do that	I already do that	Yes			Yes
5	Post graduate	above university	university graduate	above university	working	working	enough	Urban	2	3	0.666667	<=2	33	33	32	1	0	Yes	Private hospital	No	No	No	No	No	No	No	No	Yes	Yes	Yes	No	Yes	Yes	Yes	Yes	Yes	I do not do that	I do not do that	I do not do that	I do not do that	I do not do that	I already do that	I would do that	I would do that	I would do that				Yes
6	intermedite institute	below university	university graduate	above university	Not working	working	just enough	Rural	4	3	1.33333	<=2	33	22	21	3	3	Yes	Private hospital	No	No	Yes	No	Yes	No	Yes	Dont know	Yes	Yes	Dont know	Yes	Yes	Yes	Yes	Yes	Yes	I do not do that	I would do that	I would do that	I would do that	I would do that	I already do that	I already do that	I would do that	I would do that	Yes		Yes
7	Post graduate	above university	Post graduate	above university	working	working	just enough	Urban	4	3	1.33333	<=2	34	31	30	2	2	Yes	Private hospital	Yes	No	No	No	No	No	No	No	No	Yes	Yes	No	Yes	Yes	Yes	Yes	Yes	I already do that	I have not done that	I have not done that	I have not done that	I do not do that	I have not done that	I already do that	I already do that	I already do that
8	Post graduate	above university	Post graduate	above university	working	working	enough	Rural	5	5	1	<=2	35	27	27	3	2	Yes	Private hospital	Yes	No	Yes	No	No	No	No	No	Yes	Yes	Yes	Yes	Yes	Yes	Yes	Yes	Yes	I already do that	I already do that	I would do that	I already do that	I would do that	I already do that	I already do that	I already do that	I already do that	Yes	Yes	Yes	Yes
9	university graduate	above university	university graduate	above university	working	working	just enough	Urban	5	3	1.66667	<=2	36	26	26	3	3	Yes	Private hospital	No	Dont know	Dont know	No	Yes	No	No	No	Yes	Yes	Yes	Yes	Yes	Yes	Yes	Yes	Yes	I would do that	I would do that	I would do that	I would do that	I do not do that	I already do that	I would do that	I would do that	I would do that	Yes		Yes	Yes
10	university graduate	above university	university graduate	above university	Not working	working	just enough	Urban	4	2	2	<=2	38	25	25	4	2	Yes	Private hospital	No	No	Yes	Yes	Yes	No	No	Dont know	Yes	Yes	Dont know	Yes	Yes	Yes	Yes	Yes	Yes	I do not do that	I would do that	I would do that	I would do that	I do not do that	I already do that	I would do that	I would do that	I would do that	Yes		Yes
11	Post graduate	above university	Post graduate	above university	working	working	just enough	Urban	5	2	2.5	>2	43	33	32	2	1	Yes	Private hospital	No	No	No	No	No	No	No	Yes	Yes	Yes	Yes	Yes	Yes	Yes	Yes	Yes	Dont know	I would do that	I do not do that	I would do that	I have not done that	I have not done that	I would do that	I already do that	I have not done that	I have not done that	Yes
12	university graduate	above university	university graduate	above university	Not working	working	just enough	Urban	3	3	1	<=2	28	25	24	2	1	Yes	Private hospital	No	No	No	No	No	No	No	Dont know	Yes	Yes	Dont know	Yes	Yes	Yes	Dont know	Yes	Yes	I do not do that	I do not do that	I do not do that	I do not do that	I do not do that	I do not do that	I do not do that	I do not do that	I already do that	Yes
13	secondary school	below university	secondary school	below university	Not working	working	just enough	Urban	3	2	1.5	<=2	33	25	24	3	2	No		Yes	No	Yes	Yes	No	No	Yes	Yes	Yes	Yes	Yes	Yes	Yes	No	Dont know	No	No	I already do that	I already do that	I already do that	I would not do that	I do not do that	I would do that	I do not do that	I would do that	I already do that	Yes	Yes	Yes
14	university graduate	above university	university graduate	above university	Not working	Not working	just enough	Urban	4	3	1.33333	<=2	45	28	27	3	2	Yes	Private hospital	Yes	No	No	Yes	Yes	No	Dont know	Dont know	Dont know	Dont know	Yes	Yes	Yes	Yes	Yes	No	No	I do not do that	I have not done that	I would do that	I do not do that	I do not do that	I would do that	I already do that	I already do that	I do not do that	Yes	Yes	Yes	Yes
15	university graduate	above university	university graduate	above university	Not working	Not working	just enough	Urban	4	3	1.33333	<=2	45	28	27	3	2	Yes	Private hospital	Yes	No	No	Yes	Yes	No	Dont know	Dont know	Dont know	Dont know	Yes	Yes	Yes	Yes	Yes	No	No	I do not do that	I have not done that	I would do that	I do not do that	I do not do that	I would do that	I already do that	I already do that	I do not do that	Yes	Yes	Yes	Yes
16	university graduate	above university	university graduate	above university	Not working	working	It is not enough and we have a small debt	Urban	4	2	2	<=2	35	23	22	3	2	Yes	Private hospital	Yes	No	Dont know	Yes	Dont know	No	Dont know	Dont know	Yes	Yes	Yes	Yes	Yes	Yes	Yes	Dont know	Dont know	I do not do that	I have not done that	I do not do that	I would do that	I do not do that	I would do that	I would do that	I would do that	I do not do that	Yes	Yes	Yes	Yes
17	illetrate	below university	read and write	below university	working	working	It is not enough and we have a big debt	Rural	7	3	2.33333	>2	34	18	16	6	5	Yes	Primary health care	Yes	Yes	Yes	Yes	Yes	Yes	Yes	Yes	Dont know	Dont know	Dont know	Dont know	Dont know	Dont know	Dont know	Dont know	Dont know	I would do that	I do not do that	I do not do that	I would do that	I would do that	I would do that	I do not do that	I do not do that	I would do that		Yes	Yes
18	intermedite institute	below university	university graduate	above university	working	working	It is not enough and we have a big debt	Rural	6	2	3	>2	35	20	17	6	5	Yes	Primary health care	Yes	Dont know	Dont know	Dont know	Dont know	No	Dont know	Dont know	Dont know	Dont know	Dont know	Dont know	Dont know	Dont know	Dont know	Dont know	Dont know	I would do that	I do not do that	I have not done that	I have not done that	I have not done that	I have not done that	I do not do that	I do not do that	I have not done that		Yes	Yes
19	illetrate	below university	illetrate	below university	Not working	working	It is not enough and we have a big debt	Rural	8	3	2.66667	>2	42	16	16	8	7	Yes	Primary health care	Yes	Dont know	Yes	Yes	Yes	Dont know	Yes	Yes	Yes	Yes	No	Yes	Yes	Yes	Dont know	Dont know	Dont know	I already do that	I already do that	I already do that	I have not done that	I have not done that	I have not done that	I have not done that	I have not done that	I do not do that		Yes	Yes
20	prepratory school	below university	secondary school	below university	working	working	It is not enough and we have a big debt	Rural	5	2	2.5	>2	20	17	16	4	3	Yes	Primary health care	Yes	Yes	Dont know	Dont know	Dont know	No	No	No	Dont know	Yes	Dont know	Dont know	Dont know	Yes	Yes	Yes	Dont know	I have not done that	I have not done that	I do not do that	I do not do that	I would do that	I would do that	I already do that	I would do that	I do not do that		Yes	Yes
21	university graduate	above university	Post graduate	above university	working	Not working	just enough	Urban	4	2	2	<=2	39	22	22	3	2	Yes	Private hospital	No	Yes	Yes	No	No	Yes	No	No	Yes	Yes	Yes	Yes	Yes	Yes	Dont know	Yes	No	I would do that	I do not do that	I have not done that	I do not do that	I would do that	I have not done that	I have not done that	I do not do that	I do not do that			Yes	Yes
22	university graduate	above university	Post graduate	above university	working	Not working	just enough	Urban	4	2	2	<=2	39	22	22	3	2	Yes	Private hospital	No	Yes	Yes	No	No	Yes	No	No	Yes	Yes	Yes	Yes	Yes	Yes	Dont know	Yes	No	I would do that	I do not do that	I have not done that	I do not do that	I would do that	I have not done that	I have not done that	I do not do that	I do not do that			Yes	Yes
23	university graduate	above university	Post graduate	above university	working	Not working	just enough	Urban	4	2	2	<=2	39	22	22	3	2	Yes	Private hospital	No	Yes	Yes	No	No	Yes	No	No	Yes	Yes	Yes	Yes	Yes	Yes	Dont know	Yes	No	I would do that	I do not do that	I have not done that	I do not do that	I would do that	I have not done that	I have not done that	I do not do that	I do not do that			Yes	Yes
24	illetrate	below university	read and write	below university	Not working	working	It is not enough and we have a big debt	Rural	5	2	2.5	>2	29	17	16	4	4	No		Yes	No	Yes	Yes	Dont know	Yes	Yes	Dont know	Dont know	Yes	Dont know	Yes	Yes	Dont know	Yes	Yes	Yes	I already do that	I would do that	I already do that	I would do that	I do not do that	I have not done that	I would not do that	I have not done that	I do not do that		Yes	Yes
25	illetrate	below university	illetrate	below university	Not working	working	It is not enough and we have a big debt	Rural	7	3	2.33333	>2	37	16	16	9	7	No		Dont know	No	Yes	No	Dont know	No	Yes	No	Dont know	No	Dont know	No	Dont know	No	Dont know	No	Dont know	I already do that	I would do that	I do not do that	I would do that	I already do that	I have not done that	I do not do that	I would do that	I already do that		Yes	Yes
26	illetrate	below university	illetrate	below university	Not working	working	It is not enough and we have a small debt	Urban	3	2	1.5	<=2	25	24	20	3	2	Yes	Public/governemntal hospital	Yes	No	Dont know	No	Yes	No	Dont know	No	Yes	No	Dont know	No	Yes	No	No	No	Dont know	I already do that	I would do that	I have not done that	I have not done that	I have not done that	I do not do that	I do not do that	I do not do that	I would do that	Yes	Yes	Yes
27	read and write	below university	illetrate	below university	Not working	Not working	It is not enough and we have a big debt	Rural	3	2	1.5	<=2	19	17	16	3	2	Yes	Primary health care	Yes	Yes	Yes	Yes	Dont know	Dont know	Dont know	Dont know	No	No	No	Yes	Yes	Yes	Yes	No	No	I already do that	I already do that	I would do that	I would do that	I do not do that	I do not do that	I have not done that	I have not done that	I would not do that	Yes	Yes	Yes	Yes
28	read and write	below university	secondary school	below university	working	working	It is not enough and we have a big debt	Rural	4	2	2	<=2	23	18	16	4	3	Yes	Primary health care	Yes	Yes	Yes	Dont know	Dont know	Dont know	No	No	No	Yes	No	Dont know	No	Yes	No	Dont know	No	I already do that	I would do that	I already do that	I already do that	I do not do that	I do not do that	I do not do that	I already do that	I would not do that	Yes	Yes	Yes
29	secondary school	below university	university graduate	above university	working	working	just enough	Urban	2	2	1	<=2	25	25	23	1	0	Yes	Public/governemntal hospital	Yes	Yes	Yes	Dont know	Dont know	Dont know	Dont know	Dont know	No	No	Dont know	Dont know	Dont know	No	No	Yes	Yes	I would not do that	I would not do that	I would not do that	I would not do that	I would do that	I would do that	I would do that	I would do that	I do not do that	Yes	Yes	Yes	Yes
30	university graduate	above university	secondary school	below university	working	working	enough	Urban	6	3	2	<=2	45	29	18	5	4	Yes	Private hospital	No	No	Yes	No	No	No	No	Yes	Yes	Yes	Yes	Yes	No	Yes	Yes	Yes	Dont know	I do not do that	I would do that	I have not done that	I do not do that	I do not do that	I already do that	I already do that	I already do that	I have not done that	Yes	Yes	Yes
31	illetrate	below university	read and write	below university	working	working	It is not enough and we have a small debt	Urban	6	3	2	<=2	33	19	17	5	5	No		Yes	Yes	Yes	Yes	Yes	Yes	Yes	Yes	Yes	Yes	Yes	Yes	Yes	Yes	Yes	Yes	Yes	I already do that	I already do that	I already do that	I would do that	I already do that	I would do that	I would do that	I would do that	I would do that			Yes
32	prepratory school	below university	read and write	below university	Not working	working	enough	Urban	2	3	0.666667	<=2	32	31	24	1	0	Yes	Private hospital	Yes	Yes	Yes	Yes	Yes	Yes	Yes	Yes	Yes	Yes	Yes	Yes	Yes	Yes	Yes	Yes	Yes	I already do that	I already do that	I already do that	I already do that	I already do that	I already do that	I already do that	I already do that	I already do that	Yes	Yes	Yes	Yes
33	intermedite institute	below university	university graduate	above university	Not working	working	just enough	Urban	3	3	1	<=2	26	22	21	3	2	Yes	Private hospital	Yes	Yes	Yes	Yes	Yes	Yes	Yes	Yes	Yes	Yes	Yes	Yes	Yes	Yes	Yes	Yes	Yes	I would do that	I would do that	I already do that	I already do that	I would do that	I would do that	I already do that	I already do that	I would do that	Yes	Yes	Yes	Yes
34	university graduate	above university	university graduate	above university	working	working	just enough	Urban	3	2	1.5	<=2	31	27	25	2	1	Yes	Private hospital	Yes	Dont know	Dont know	Dont know	Yes	Yes	Dont know	Dont know	Dont know	Yes	Yes	Dont know	Dont know	Yes	Yes	Dont know	Dont know	I already do that	I would do that	I do not do that	I have not done that	I would not do that	I have not done that	I do not do that	I would do that	I already do that	Yes	Yes	Yes	Yes
35	illetrate	below university	read and write	below university	Not working	working	It is not enough and we have a big debt	Rural	5	1	5	>2	35	20	18	8	6	No		Yes	No	No	Dont know	Yes	Yes	Yes	Dont know	Dont know	Dont know	Dont know	No	No	No	No	Yes	Yes	I already do that	I would do that	I do not do that	I have not done that	I do not do that	I would not do that	I do not do that	I would do that	I do not do that		Yes	Yes
36	read and write	below university	secondary school	below university	Not working	Not working	It is not enough and we have a small debt	Rural	6	1	6	>2	37	18	16	7	6	No		No	Yes	Dont know	Dont know	Dont know	No	Yes	No	Dont know	Dont know	No	Yes	No	Dont know	Dont know	No	Dont know	I would not do that	I have not done that	I do not do that	I would do that	I already do that	I would do that	I do not do that	I have not done that	I would not do that		Yes	Yes
37	illetrate	below university	read and write	below university	Not working	working	It is not enough and we have a big debt	Rural	7	2	3.5	>2	20	16	16	9	7	No		Dont know	Yes	No	Yes	No	Dont know	No	Yes	No	Dont know	Dont know	No	Yes	No	Dont know	No	Yes	I already do that	I would do that	I would do that	I have not done that	I have not done that	I have not done that	I do not do that	I would not do that	I would not do that		Yes
38	intermedite institute	below university	university graduate	above university	working	working	just enough	Urban	5	3	1.66667	<=2	32	20	19	6	5	Yes	Private hospital	Yes	Yes	Yes	Dont know	Dont know	Dont know	Dont know	No	No	Yes	Yes	No	No	Dont know	Dont know	Yes	Yes	I already do that	I would do that	I already do that	I would do that	I already do that	I would do that	I already do that	I do not do that	I do not do that	Yes	Yes
39	secondary school	below university	university graduate	above university	Not working	working	It is not enough and we have a small debt	Urban	8	2	4	>2	27	21	18	5	4	Yes	Primary health care	Yes	Yes	Yes	Yes	Dont know	Dont know	Dont know	No	No	Yes	No	Dont know	No	Yes	No	Dont know	No	I already do that	I would do that	I already do that	I already do that	I would do that	I would do that	I would do that	I would do that	I already do that	Yes	Yes	Yes	Yes
40	secondary school	below university	university graduate	above university	Not working	working	It is not enough and we have a big debt	Urban	7	4	1.75	<=2	34	22	20	8	6	No		Yes	Yes	Yes	Dont know	Dont know	Dont know	No	No	Yes	Dont know	Yes	No	No	Dont know	Dont know	No	Yes	I already do that	I already do that	I already do that	I already do that	I would do that	I would do that	I would do that	I already do that	I already do that		Yes	Yes	Yes
41	illetrate	below university	read and write	below university	working	working	It is not enough and we have a big debt	Urban	4	2	2	<=2	27	20	18	3	2	Yes	Primary health care	Yes	Yes	Yes	No	No	No	Yes	Yes	Dont know	Dont know	Dont know	Yes	Yes	Yes	Dont know	No	No	I already do that	I already do that	I would do that	I would do that	I do not do that	I do not do that	I have not done that	I have not done that	I do not do that	Yes	Yes	Yes	Yes
42	prepratory school	below university	secondary school	below university	Not working	working	just enough	Rural	4	2	2	<=2	25	18	17	4	3	Yes	Primary health care	Yes	Yes	Yes	Dont know	Dont know	Dont know	No	No	No	Yes	Yes	No	No	Dont know	Dont know	No	Yes	I already do that	I already do that	I already do that	I already do that	I would not do that	I would not do that	I would not do that	I would not do that	I do not do that		Yes	Yes	Yes
43	secondary school	below university	university graduate	above university	working	working	It is not enough and we have a small debt	Urban	3	2	1.5	<=2	22	19	17	3	2	Yes	Public/governemntal hospital	Yes	Yes	No	No	Dont know	Dont know	No	Yes	Yes	No	No	Dont know	Dont know	No	No	Yes	Yes	I already do that	I already do that	I would do that	I would do that	I do not do that	I do not do that	I have not done that	I have not done that	I would not do that	Yes	Yes	Yes	Yes
44	university graduate	above university	university graduate	above university	working	working	just enough	Urban	2	3	0.666667	<=2	29	29	28	1	0	Yes	Private hospital	Yes	Yes	Yes	Yes	No	Yes	Dont know	Dont know	No	No	Dont know	No	Yes	Yes	Yes	No	Dont know	I already do that	I already do that	I already do that	I already do that	I do not do that	I do not do that	I would do that	I would do that	I do not do that	Yes	Yes	Yes	Yes
45	Post graduate	above university	Post graduate	above university	working	working	just enough	Rural	3	3	1	<=2	33	29	28	2	1	Yes	Private hospital	Yes	Yes	Yes	No	Yes	No	Dont know	Dont know	Yes	Yes	No	No	Dont know	No	Yes	No	Dont know	I already do that	I already do that	I would do that	I would do that	I do not do that	I do not do that	I would do that	I would do that	I have not done that	Yes	Yes	Yes	Yes
46	intermedite institute	below university	university graduate	above university	working	working	just enough	Urban	4	2	2	<=2	25	20	18	4	3	Yes	Private hospital	Yes	Yes	No	No	Yes	Dont know	Dont know	No	No	Yes	Yes	Dont know	Dont know	Dont know	Dont know	Yes	No	I already do that	I would do that	I would do that	I do not do that	I have not done that	I have not done that	I do not do that	I do not do that	I have not done that	Yes	Yes	Yes	Yes
47	Post graduate	above university	Post graduate	above university	working	working	just enough	Rural	3	3	1	<=2	32	30	29	2	1	Yes	Private hospital	Yes	No	No	Dont know	No	No	Dont know	Yes	Yes	Yes	Yes	Yes	Yes	Yes	Yes	Yes	Dont know	I already do that	I do not do that	I have not done that	I would do that	I would do that	I do not do that	I do not do that	I have not done that	I have not done that	Yes	Yes	Yes	Yes
48	illetrate	below university	read and write	below university	Not working	working	enough	Rural	6	4	1.5	<=2	37	20	19	7	6	Yes	Public/governemntal hospital	Yes	Yes	Yes	Yes	Yes	Dont know	Yes	Yes	Dont know	Yes	Dont know	Yes	Yes	Dont know	Yes	Yes	Yes	I already do that	I already do that	I would do that	I would do that	I already do that	I already do that	I already do that	I already do that	I do not do that		Yes	Yes	Yes
49	secondary school	below university	university graduate	above university	working	working	It is not enough and we have a small debt	Rural	3	2	1.5	<=2	22	20	19	2	1	Yes	Private hospital	Yes	Yes	No	No	Dont know	Dont know	Yes	Yes	No	No	Dont know	Dont know	No	Yes	No	Dont know	Yes	I already do that	I already do that	I would do that	I would do that	I do not do that	I do not do that	I have not done that	I have not done that	I would not do that		Yes	Yes	Yes
50	university graduate	above university	Post graduate	above university	Not working	working	It is not enough and we have a big debt	Urban	3	3	1	<=2	28	26	24	2	1	Yes	Private hospital	Yes	Yes	No	No	Dont know	Dont know	No	Yes	No	Dont know	No	Yes	No	No	Yes	Yes	Dont know	I already do that	I do not do that	I do not do that	I already do that	I already do that	I do not do that	I do not do that	I already do that	I already do that	Yes	Yes	Yes	Yes
51	intermedite institute	below university	secondary school	below university	working	working	It is not enough and we have a small debt	Urban	3	2	1.5	<=2	34	19	20	2	1	Yes	Primary health care	No	Dont know	Yes	No	No	Dont know	Yes	No	Dont know	Yes	Yes	Yes	No	Yes	Yes	Yes	Yes	I do not do that	I already do that	I would do that	I do not do that	I already do that	I would do that	I already do that	I already do that	I already do that			Yes
52	secondary school	below university	secondary school	below university	working	working	It is not enough and we have a big debt	Urban	4	2	2	<=2	30	20	19	3	2	Yes	Primary health care	Yes	Yes	Yes	Dont know	No	No	Yes	Dont know	Dont know	Yes	Yes	Yes	Yes	Yes	Yes	Yes	Yes	I would do that	I already do that	I already do that	I would do that	I already do that	I would do that	I already do that	I already do that	I already do that			Yes
53	intermedite institute	below university	university graduate	above university	working	working	It is not enough and we have a small debt	Urban	5	2	2.5	>2	39	21	20	6	5	Yes	Private hospital	No	No	No	Yes	No	No	Yes	No	No	No	No	Yes	No	Yes	No	Yes	Yes	I would do that	I do not do that	I would do that	I would do that	I would do that	I would do that	I would do that	I already do that	I already do that			Yes
54	intermedite institute	below university	university graduate	above university	working	working	It is not enough and we have a small debt	Urban	4	2	2	<=2	28	25	24	3	2	Yes	Primary health care	Yes	Yes	No	Yes	Dont know	No	Yes	Yes	Dont know	Yes	Yes	Yes	Yes	Yes	Yes	Yes	Yes	I already do that	I would do that	I already do that	I already do that	I already do that	I already do that	I would do that	I already do that	I already do that	Yes	Yes	Yes	Yes
55	illetrate	below university	read and write	below university	Not working	working	It is not enough and we have a big debt	Rural	6	2	3	>2	33	20	18	7	5	No		Yes	Dont know	Yes	Yes	Dont know	Yes	No	Dont know	No	Yes	Yes	Yes	Yes	No	Yes	Dont know	No	I already do that	I already do that	I would do that	I do not do that	I have not done that	I would do that	I would do that	I would do that	I do not do that	Yes	Yes
56	prepratory school	below university	secondary school	below university	working	working	enough	Rural	3	2	1.5	<=2	28	22	20	3	2	Yes	Primary health care	Yes	No	Yes	Yes	Dont know	No	Yes	Yes	Yes	Yes	Dont know	Yes	Yes	Yes	Yes	Yes	Yes	I already do that	I do not do that	I already do that	I already do that	I already do that	I do not do that	I have not done that	I do not do that	I would do that		Yes	Yes	Yes
57	prepratory school	below university	university graduate	above university	working	Not working	just enough	Urban	3	2	1.5	<=2	28	25	23	2	1	Yes	Public/governemntal hospital	Yes	Dont know	Yes	Dont know	Yes	Dont know	Yes	No	Yes	Dont know	Yes	No	Dont know	Yes	Dont know	Yes	No	I already do that	I do not do that	I already do that	I would do that	I do not do that	I have not done that	I would do that	I would do that	I do not do that	Yes	Yes	Yes	Yes
58	prepratory school	below university	secondary school	below university	working	working	It is not enough and we have a small debt	Rural	5	3	1.66667	<=2	29	22	20	3	1	Yes	Public/governemntal hospital	Yes	No	Yes	No	Yes	No	Yes	Yes	Yes	Yes	No	Dont know	No	Yes	Yes	Yes	Yes	I already do that	I would do that	I do not do that	I would do that	I already do that	I would do that	I do not do that	I would do that	I already do that	Yes	Yes
59	read and write	below university	prepratory school	below university	working	working	just enough	Rural	4	2	2	<=2	30	22	20	3	2	Yes	Private hospital	Yes	No	Yes	No	Yes	No	Yes	No	Dont know	No	Yes	No	Dont know	No	Yes	No	Dont know	I already do that	I would do that	I do not do that	I would do that	I do not do that	I have not done that	I do not do that	I would do that	I already do that	Yes	Yes		Yes
60	intermedite institute	below university	university graduate	above university	Not working	working	It is not enough and we have a small debt	Rural	3	3	1	<=2	23	18	17	2	2	Yes	Private hospital	Yes	No	No	Yes	Yes	No	Dont know	Dont know	No	Yes	No	Dont know	No	Yes	No	Dont know	Yes	I already do that	I would do that	I do not do that	I would do that	I do not do that	I have not done that	I would not do that	I have not done that	I do not do that	Yes	Yes	Yes	Yes
61	intermedite institute	below university	university graduate	above university	Not working	working	just enough	Urban	5	3	1.66667	<=2	26	20	18	4	2	Yes	Private hospital	Yes	No	Yes	No	Yes	Yes	Yes	No	No	No	Dont know	Dont know	No	Yes	Yes	No	No	I already do that	I would do that	I do not do that	I would do that	I already do that	I would do that	I do not do that	I do not do that	I would do that	Yes	Yes		Yes
62	intermedite institute	below university	university graduate	above university	working	working	It is not enough and we have a big debt	Urban	3	2	1.5	<=2	30	27	25	3	3	Yes	Private hospital	Yes	No	Yes	No	Dont know	No	Yes	No	Yes	No	Dont know	No	Yes	No	Yes	No	Dont know	I already do that	I would do that	I already do that	I would do that	I do not do that	I have not done that	I would not do that	I have not done that	I do not do that	Yes	Yes	Yes	Yes
63	university graduate	above university	university graduate	above university	working	working	It is not enough and we have a small debt	Urban	6	3	2	<=2	32	22	20	5	3	Yes	Private hospital	Yes	Yes	No	No	Dont know	Dont know	No	Yes	Yes	No	Dont know	Dont know	No	Yes	Yes	No	Dont know	I already do that	I would do that	I already do that	I already do that	I would do that	I do not do that	I do not do that	I would do that	I would do that	Yes	Yes	Yes	Yes
64	university graduate	above university	university graduate	above university	working	working	It is not enough and we have a small debt	Urban	4	3	1.33333	<=2	35	25	24	3	3	Yes	Private hospital	Yes	Yes	No	No	Yes	Yes	No	No	Yes	Yes	No	No	Yes	No	Dont know	No	Yes	I already do that	I already do that	I would do that	I would do that	I do not do that	I do not do that	I would do that	I already do that	I would do that	Yes	Yes	Yes	Yes
65	university graduate	above university	university graduate	above university	working	working	It is not enough and we have a small debt	Urban	2	2	1	<=2	29	31	28	1	0	Yes	Private hospital	Yes	No	Yes	Yes	Dont know	Dont know	Dont know	No	Yes	No	Dont know	Dont know	No	Yes	Yes	No	No	I already do that	I already do that	I already do that	I would do that	I would do that	I would do that	I do not do that	I do not do that	I would do that	Yes	Yes		Yes
66	university graduate	above university	university graduate	above university	working	working	It is not enough and we have a big debt	Urban	3	2	1.5	<=2	30	28	27	2	1	Yes	Private hospital	Yes	Yes	Yes	No	No	Yes	Yes	Yes	Dont know	Dont know	Dont know	Yes	Yes	Yes	Yes	Dont know	Dont know	I already do that	I already do that	I already do that	I would do that	I would do that	I do not do that	I do not do that	I have not done that	I have not done that	Yes	Yes	Yes	Yes
67	intermedite institute	below university	university graduate	above university	Not working	working	It is not enough and we have a small debt	Urban	4	2	2	<=2	28	24	23	3	2	Yes	Private hospital	Yes	Yes	Dont know	Dont know	No	No	Yes	Yes	Dont know	Dont know	No	No	Yes	Yes	Dont know	Dont know	No	I already do that	I already do that	I would do that	I would do that	I already do that	I do not do that	I do not do that	I have not done that	I have not done that	Yes	Yes	Yes	Yes
68	intermedite institute	below university	university graduate	above university	working	working	It is not enough and we have a small debt	Urban	3	2	1.5	<=2	28	25	24	3	1	Yes	Private hospital	Yes	Yes	No	No	Dont know	Dont know	No	No	Yes	Yes	No	No	Dont know	Dont know	No	No	Yes	I already do that	I already do that	I would do that	I would do that	I do not do that	I do not do that	I have not done that	I have not done that	I would not do that	Yes	Yes	Yes	Yes
69	intermedite institute	below university	university graduate	above university	working	working	It is not enough and we have a small debt	Urban	2	3	0.666667	<=2	26	26	25	1	0	Yes	Private hospital	Yes	No	Dont know	No	Yes	Yes	Yes	No	Dont know	No	Yes	Yes	No	Dont know	No	Yes	Yes	I already do that	I would do that	I do not do that	I would do that	I already do that	I would do that	I do not do that	I have not done that	I do not do that	Yes	Yes	Yes	Yes
70	secondary school	below university	university graduate	above university	working	working	It is not enough and we have a small debt	Urban	2	3	0.666667	<=2	31	31	29	1	0	Yes	Private hospital	Yes	No	Yes	No	Dont know	No	Yes	No	Dont know	No	Yes	No	Dont know	No	Yes	No	Dont know	I already do that	I would do that	I do not do that	I have not done that	I would not do that	I have not done that	I do not do that	I would do that	I already do that	Yes	Yes	Yes	Yes
71	secondary school	below university	university graduate	above university	Not working	working	It is not enough and we have a small debt	Rural	4	2	2	<=2	33	28	27	3	2	Yes	Private hospital	Yes	No	Dont know	Dont know	Dont know	No	Yes	Yes	No	No	Yes	Yes	Yes	No	Dont know	Dont know	No	I already do that	I already do that	I would do that	I would do that	I do not do that	I do not do that	I have not done that	I have not done that	I would not do that	Yes	Yes	Yes	Yes
72	intermedite institute	below university	prepratory school	below university	Not working	working	enough	Urban	3	2	1.5	<=2	29	27	25	3	2	Yes	Private hospital	Yes	Yes	No	No	Dont know	Dont know	No	No	Yes	Yes	No	No	Dont know	Dont know	No	No	Yes	I already do that	I already do that	I would do that	I would do that	I do not do that	I do not do that	I have not done that	I have not done that	I would not do that	Yes	Yes	Yes	Yes
73	university graduate	above university	university graduate	above university	working	working	It is not enough and we have a small debt	Urban	3	3	1	<=2	39	35	34	2	1	Yes	Private hospital	Yes	Yes	No	No	Dont know	Dont know	No	No	Yes	Yes	No	No	Dont know	Dont know	No	No	Yes	I already do that	I already do that	I would do that	I would do that	I do not do that	I do not do that	I have not done that	I have not done that	I would not do that	Yes	Yes	Yes	Yes
74	intermedite institute	below university	university graduate	above university	working	working	It is not enough and we have a small debt	Urban	4	3	1.33333	<=2	30	28	27	3	1	Yes	Private hospital	Yes	Dont know	No	No	Yes	Yes	No	No	Dont know	Dont know	No	Yes	No	Dont know	No	Yes	Yes	I already do that	I already do that	I would do that	I do not do that	I have not done that	I would not do that	I have not done that	I do not do that	I would do that	Yes	Yes	Yes	Yes
75	Post graduate	above university	Post graduate	above university	working	working	It is not enough and we have a small debt	Rural	5	3	1.66667	<=2	32	26	25	25	3	Yes	Private hospital	Yes	Yes	No	No	Dont know	Dont know	No	No	Yes	Yes	No	Dont know	Dont know	No	Yes	No	Dont know	I already do that	I already do that	I would do that	I would do that	I do not do that	I do not do that	I have not done that	I have not done that	I would not do that	Yes	Yes	Yes	Yes
76	intermedite institute	below university	university graduate	above university	working	working	It is not enough and we have a big debt	Rural	4	3	1.33333	<=2	33	27	25	4	3	Yes	Primary health care	Yes	Dont know	No	Yes	Dont know	No	Yes	Dont know	No	Yes	Dont know	No	Yes	No	Dont know	Yes	No	I already do that	I already do that	I would do that	I would do that	I do not do that	I do not do that	I have not done that	I have not done that	I would not do that	Yes	Yes	Yes	Yes
77	read and write	below university	secondary school	below university	Not working	working	It is not enough and we have a big debt	Rural	2	2	1	<=2	27	26	20	4	2	Yes	Primary health care	No	No	Dont know	Dont know	Yes	Yes	No	No	Dont know	Dont know	No	No	Yes	Yes	No	No	Dont know	I already do that	I already do that	I would do that	I would do that	I do not do that	I do not do that	I have not done that	I have not done that	I would not do that	Yes	Yes	Yes	Yes
78	intermedite institute	below university	university graduate	above university	working	working	It is not enough and we have a small debt	Urban	3	2	1.5	<=2	28	27	25	3	2	Yes	Primary health care	Dont know	Dont know	No	No	Yes	Yes	No	No	Dont know	Dont know	No	No	Yes	Yes	No	No	Dont know	I already do that	I already do that	I would do that	I would do that	I do not do that	I do not do that	I do not do that	I have not done that	I would not do that	Yes	Yes	Yes	Yes
79	secondary school	below university	read and write	below university	Not working	working	just enough	Rural	3	2	1.5	<=2	22	21	18	2	1	Yes	Private hospital	Dont know	Dont know	No	No	Yes	Yes	No	Dont know	No	Yes	No	Dont know	No	Yes	No	Dont know	No	I do not do that	I do not do that	I would do that	I would do that	I have not done that	I have not done that	I do not do that	I already do that	I would not do that	Yes	Yes	Yes	Yes
80	illetrate	below university	read and write	below university	working	working	just enough	Rural	3	2	1.5	<=2	26	24	23	3	2	Yes	Primary health care	No	Yes	Dont know	No	Yes	Dont know	No	Yes	No	Dont know	No	Yes	No	Dont know	No	Yes	No	I do not do that	I would do that	I have not done that	I do not do that	I would do that	I have not done that	I would not do that	I would do that	I do not do that	Yes	Yes	Yes	Yes
81	university graduate	above university	university graduate	above university	Not working	working	It is not enough and we have a small debt	Rural	4	2	2	<=2	30	28	26	2	1	Yes	Private hospital	Yes	No	Dont know	No	Yes	No	Dont know	No	Yes	No	Dont know	No	Yes	No	Dont know	No	Yes	I already do that	I would do that	I do not do that	I have not done that	I would not do that	I have not done that	I do not do that	I would do that	I already do that	Yes	Yes	Yes	Yes
82	intermedite institute	below university	university graduate	above university	working	working	just enough	Urban	5	3	1.66667	<=2	40	30	28	3	2	Yes	Private hospital	Yes	No	Yes	Dont know	Dont know	Dont know	No	Yes	Yes	No	Dont know	No	No	Yes	Yes	Yes	No	I have not done that	I do not do that	I would do that	I do not do that	I have not done that	I do not do that	I would do that	I already do that	I would do that	Yes	Yes	Yes	Yes
83	intermedite institute	below university	university graduate	above university	working	working	It is not enough and we have a small debt	Urban	3	3	1	<=2	30	24	22	3	2	Yes	Private hospital	Yes	No	Dont know	No	Yes	No	Dont know	No	Yes	No	Dont know	No	Yes	No	Dont know	No	Yes	I already do that	I would do that	I do not do that	I have not done that	I would not do that	I have not done that	I would do that	I do not do that	I do not do that	Yes	Yes	Yes	Yes
84	secondary school	below university	university graduate	above university	working	working	just enough	Urban	4	1	4	>2	35	25	23	3	2	Yes	Private hospital	Yes	Yes	No	No	Dont know	Dont know	No	No	Yes	Yes	No	No	Dont know	Dont know	No	No	Yes	I already do that	I would do that	I have not done that	I do not do that	I do not do that	I would do that	I would do that	I do not do that	I have not done that	Yes	Yes	Yes	Yes
85	illetrate	below university	university graduate	above university	working	working	It is not enough and we have a small debt	Urban	3	2	1.5	<=2	30	28	26	3	2	Yes	Private hospital	Yes	Yes	No	No	Dont know	Dont know	No	No	Yes	Yes	No	No	Dont know	Dont know	No	No	Yes	I already do that	I would do that	I do not do that	I have not done that	I would not do that	I have not done that	I do not do that	I would do that	I already do that	Yes	Yes	Yes	Yes
86	intermedite institute	below university	university graduate	above university	working	working	It is not enough and we have a small debt	Urban	3	2	1.5	<=2	43	30	28	5	4	Yes	Private hospital	Yes	Yes	No	No	Dont know	Dont know	No	No	Yes	Yes	No	No	Dont know	Dont know	No	Yes	Yes	I already do that	I would do that	I do not do that	I have not done that	I would not do that	I do not do that	I would do that	I would do that	I do not do that	Yes	Yes	Yes	Yes
87	read and write	below university	secondary school	below university	working	working	It is not enough and we have a big debt	Rural	3	2	1.5	<=2	29	26	24	3	2	Yes	Private hospital	Yes	Yes	No	No	Dont know	Dont know	No	No	Yes	Yes	No	No	Dont know	No	Yes	No	Dont know	I already do that	I would do that	I do not do that	I would do that	I do not do that	I have not done that	I do not do that	I would do that	I do not do that	Yes	Yes	Yes	Yes
88	intermedite institute	below university	read and write	below university	working	working	It is not enough and we have a small debt	Urban	5	3	1.66667	<=2	36	26	25	5	5	Yes	Private hospital	Yes	No	Dont know	No	Yes	No	Dont know	No	Yes	No	Dont know	No	Yes	No	Dont know	No	No	I already do that	I would do that	I do not do that	I have not done that	I do not do that	I would do that	I have not done that	I do not do that	I do not do that	Yes	Yes	Yes	Yes
89	secondary school	below university	secondary school	below university	working	working	just enough	Rural	5	3	1.66667	<=2	34	25	24	4	3	Yes	Private hospital	Yes	Yes	No	No	Dont know	Dont know	No	No	Yes	Yes	No	No	Dont know	Dont know	No	Yes	No	I already do that	I already do that	I would do that	I would do that	I do not do that	I do not do that	I have not done that	I have not done that	I would not do that	Yes	Yes	Yes	Yes
90	university graduate	above university	university graduate	above university	working	working	just enough	Rural	4	2	2	<=2	35	30	27	3	3	Yes	Private hospital	Yes	Yes	No	No	Dont know	Dont know	No	No	Yes	Yes	No	No	Dont know	Dont know	No	No	Yes	I already do that	I already do that	I would do that	I would do that	I do not do that	I do not do that	I have not done that	I have not done that	I would not do that	Yes	Yes	Yes	Yes
91	intermedite institute	below university	university graduate	above university	working	working	just enough	Rural	4	3	1.33333	<=2	33	26	25	3	2	Yes	Private hospital	Yes	Dont know	No	Yes	Dont know	No	Yes	Dont know	No	Yes	Dont know	No	Yes	Dont know	No	Yes	Dont know	I already do that	I do not do that	I would not do that	I do not do that	I already do that	I do not do that	I would not do that	I have not done that	I do not do that	Yes	Yes	Yes	Yes
92	intermedite institute	below university	university graduate	above university	working	working	just enough	Urban	36	5	7.2	>2	45	20	18	20		Yes	Primary health care	Yes	Dont know	Dont know	Dont know	Dont know	No	Dont know	Yes	Yes	Dont know	Dont know	Yes	Yes	Dont know	Dont know	Yes	Yes	I already do that	I would do that	I do not do that	I have not done that	I would not do that	I have not done that	I do not do that	I would do that	I already do that	Yes	Yes	Yes	Yes
93	intermedite institute	below university	university graduate	above university	working	working	just enough	Rural	4	3	1.33333	<=2	40	30	28	4	3	Yes	Private hospital	Yes	Yes	No	No	Dont know	Dont know	Dont know	No	Yes	Yes	No	No	Dont know	Dont know	No	Yes	Yes	I already do that	I would do that	I do not do that	I have not done that	I would not do that	I have not done that	I do not do that	I would do that	I already do that	Yes	Yes	Yes	Yes
94	secondary school	below university	university graduate	above university	Not working	working	just enough	Rural	4	3	1.33333	<=2	34	22	20	4	3	Yes	Private hospital	Yes	Yes	No	No	Dont know	Dont know	No	Yes	Yes	No	Dont know	No	Yes	Yes	No	Dont know	No	I already do that	I would do that	I already do that	I would do that	I do not do that	I have not done that	I would not do that	I have not done that	I do not do that	Yes	Yes	Yes	Yes
95	secondary school	below university	university graduate	above university	working	working	just enough	Urban	4	3	1.33333	<=2	32	25	23	4	3	Yes	Private hospital	Yes	Yes	No	No	Dont know	Dont know	No	No	Yes	Yes	No	No	Dont know	Dont know	No	Yes	No	I already do that	I already do that	I would do that	I would do that	I do not do that	I do not do that	I have not done that	I have not done that	I would not do that	Yes	Yes	Yes	Yes
96	illetrate	below university	illetrate	below university	Not working	working	just enough	Urban	3	4	0.75	<=2	22	20	20	2	1	Yes	Primary health care	Dont know	No	Yes	Yes	Yes	No	Yes	Dont know	Dont know	Yes	Dont know	Yes	Yes	Dont know	Dont know	Yes	Dont know	I do not do that	I already do that	I already do that	I do not do that	I already do that	I do not do that	I would do that	I already do that	I already do that			Yes
97	illetrate	below university	secondary school	below university	Not working	working	just enough	Rural	3	2	1.5	<=2	24	21	19	2	1	No		Yes	Dont know	Yes	Yes	Yes	Yes	Dont know	Dont know	Dont know	Dont know	Dont know	Yes	Yes	Dont know	Dont know	Dont know	Yes	I have not done that	I already do that	I already do that	I have not done that	I have not done that	I have not done that	I already do that	I already do that	I already do that			Yes
98	read and write	below university	prepratory school	below university	Not working	working	It is not enough and we have a small debt	Rural	7	3	2.33333	>2	39	26	25	5	5	Yes	Public/governemntal hospital	Yes	Dont know	Yes	Yes	Yes	Dont know	Yes	Dont know	No	Yes	Yes	Yes	Yes	Yes	Dont know	No	Dont know	I have not done that	I have not done that	I would do that	I have not done that	I already do that	I would do that	I have not done that	I already do that	I already do that			Yes
99	intermedite institute	below university	university graduate	above university	Not working	working	just enough	Urban	3	2	1.5	<=2	21	19	18	2	1	Yes	Private hospital	Yes	Yes	Yes	No	No	Yes	Yes	No	No	Yes	Dont know	Yes	Yes	Yes	Yes	Yes	Yes	I already do that	I already do that	I have not done that	I have not done that	I have not done that	I already do that	I already do that	I already do that	I already do that
100	prepratory school	below university	prepratory school	below university	Not working	working	It is not enough and we have a small debt	Urban	6	3	2	<=2	28	19	17	5	4	Yes	Private hospital	No	No	No	Yes	No	No	Yes	Dont know	Yes	No	Dont know	Dont know	No	Dont know	Dont know	No	Yes	I have not done that	I have not done that	I already do that	I have not done that	I already do that	I do not do that	I do not do that	I do not do that	I have not done that
101	secondary school	below university	prepratory school	below university	Not working	working	just enough	Rural	2	2	1	<=2	22	18	17	3	2	Yes	Private hospital	No	Yes	Yes	No	No	No	Yes	No	No	Yes	Yes	Yes	Yes	Yes	Yes	Yes	Yes	I would do that	I would do that	I do not do that	I already do that	I do not do that	I do not do that	I would do that	I would do that	I would do that			Yes
102	prepratory school	below university	illetrate	below university	Not working	working	just enough	Urban	5	2	2.5	>2	26	18	16	5	3	Yes	Private hospital	No	No	Dont know	Yes	Yes	Dont know	Yes	Dont know	No	Yes	No	Yes	Yes	Dont know	Yes	Dont know	Yes	I have not done that	I have not done that	I would do that	I do not do that	I do not do that	I have not done that	I already do that	I already do that	I already do that			Yes
103	intermedite institute	below university	illetrate	below university	Not working	working	just enough	Urban	4	2	2	<=2	25	20	19	3	2	Yes	Private hospital	No	Yes	Yes	No	Yes	Yes	Dont know	Dont know	No	Yes	No	Yes	Yes	Dont know	Dont know	Yes	Yes	I already do that	I already do that	I do not do that	I already do that	I have not done that	I do not do that	I already do that	I already do that	I already do that
104	read and write	below university	prepratory school	below university	Not working	working	just enough	Urban	5	4	1.25	<=2	36	20	18	4	3	Yes	Private hospital	Yes	Yes	Yes	Yes	Yes	No	Dont know	No	No	Yes	No	Yes	Yes	Yes	Yes	Yes	Yes	I already do that	I already do that	I already do that	I do not do that	I already do that	I do not do that	I already do that	I already do that	I already do that
105	intermedite institute	below university	read and write	below university	Not working	working	It is not enough and we have a small debt	Rural	4	2	2	<=2	30	21	20	3	2	Yes	Public/governemntal hospital	No	No	No	Yes	Yes	No	Dont know	Dont know	Yes	Yes	Dont know	Yes	Yes	Dont know	Yes	Yes	Yes	I do not do that	I already do that	I do not do that	I already do that	I already do that	I have not done that	I have not done that	I already do that	I already do that			Yes
106	prepratory school	below university	illetrate	below university	Not working	working	just enough	Urban	7	2	3.5	>2	29	17	16	5	3	Yes	Public/governemntal hospital	No	Dont know	No	No	Yes	Yes	Yes	No	No	No	No	Yes	Yes	No	No	Dont know	Yes	I have not done that	I have not done that	I do not do that	I do not do that	I do not do that	I have not done that	I do not do that	I would do that	I already do that			Yes
107	university graduate	above university	university graduate	above university	working	working	enough	Urban	3	3	1	<=2	27	17	16	11		Yes	Public/governemntal hospital	No	Yes	No	No	Yes	Yes	Yes	No	Yes	Yes	Yes	Yes	No	Yes	Yes	Yes	Yes	I do not do that	I would not do that	I have not done that	I already do that	I have not done that	I already do that	I do not do that	I would not do that	I do not do that
108	prepratory school	below university	secondary school	below university	Not working	working	It is not enough and we have a big debt	Urban	3	2	1.5	<=2	30	27	27	3	2	Yes	Private hospital	No	Yes	No	No	No	No	No	Dont know	No	No	No	No	Yes	Yes	Yes	No	Yes	I do not do that	I have not done that	I do not do that	I do not do that	I do not do that	I do not do that	I already do that	I already do that	I already do that
109	read and write	below university	secondary school	below university	Not working	working	just enough	Rural	6	2	3	>2	23	22	21	2	1	Yes	Public/governemntal hospital	Yes	No	Yes	Yes	Yes	No	Yes	Dont know	Dont know	No	Dont know	Yes	Yes	No	No	Dont know	Yes	I do not do that	I already do that	I already do that	I do not do that	I have not done that	I have not done that	I do not do that	I already do that	I already do that			Yes
110	prepratory school	below university	illetrate	below university	Not working	working	It is not enough and we have a big debt	Urban	9	3	3	>2	27	21	17	3	2	Yes	Public/governemntal hospital	No	Yes	No	Yes	No	No	Yes	Dont know	No	No	Yes	Yes	Yes	Yes	No	Yes	Yes	I do not do that	I do not do that	I already do that	I do not do that	I do not do that	I do not do that	I do not do that	I already do that	I already do that
111	prepratory school	below university	illetrate	below university	Not working	working	just enough	Urban	4	3	1.33333	<=2	29	19	20	5	4	Yes	Private hospital	No	Dont know	Yes	Yes	No	No	Dont know	No	No	Yes	Dont know	Yes	Yes	Yes	Yes	No	Yes	I do not do that	I already do that	I already do that	I do not do that	I do not do that	I have not done that	I already do that	I do not do that	I already do that
112	prepratory school	below university	secondary school	below university	Not working	working	just enough	Rural	6	2	3	>2	37	18	17	5	4	Yes	Private hospital	Yes	No	Yes	Yes	Yes	No	Yes	No	Yes	Yes	Dont know	Yes	Yes	Yes	Yes	No	Yes	I have not done that	I already do that	I already do that	I already do that	I do not do that	I already do that	I already do that	I already do that	I already do that
113	read and write	below university	secondary school	below university	Not working	working	It is not enough and we have a big debt	Urban	3	2	1.5	<=2	28	25	24	3	2	Yes	Private hospital	Yes	No	Yes	Yes	No	No	Yes	Dont know	No	Yes	Dont know	Yes	Yes	Dont know	No	Yes	Yes	I already do that	I already do that	I already do that	I do not do that	I already do that	I have not done that	I have not done that	I already do that	I already do that			Yes
114	secondary school	below university	university graduate	above university	Not working	working	just enough	Rural	2	3	0.666667	<=2	25	24	24	1	0	Yes	Private hospital	Yes	Yes	Yes	Yes	No	Yes	Yes	Dont know	No	Yes	No	Yes	Yes	Yes	No	No	Dont know	I already do that	I already do that	I already do that	I already do that	I would do that	I do not do that	I would do that	I would do that	I would do that			Yes
115	intermedite institute	below university	university graduate	above university	Not working	working	just enough	Urban	7	2	3.5	>2	32	18	17	7	6	Yes	Private hospital	Yes	No	Yes	No	No	No	Yes	Dont know	Yes	Yes	Dont know	Yes	Yes	Yes	Dont know	Yes	Yes	I do not do that	I already do that	I do not do that	I do not do that	I already do that	I do not do that	I do not do that	I already do that	I already do that
116	secondary school	below university	university graduate	above university	Not working	working	It is not enough and we have a small debt	Urban	3	2	1.5	<=2	23	21	21	2	1	Yes	Private hospital	No	No	No	No	No	No	Yes	Dont know	No	Yes	No	Yes	Yes	Yes	Yes	Yes	Yes	I already do that	I already do that	I already do that	I do not do that	I already do that	I have not done that	I already do that	I already do that	I already do that
117	intermedite institute	below university	university graduate	above university	working	working	just enough	Urban	3	3	1	<=2	29	25	24	3	1	Yes	Public/governemntal hospital	No	Yes	Yes	Yes	Yes	No	Yes	Yes	Yes	No	Dont know	Yes	Yes	Yes	Yes	Yes	Yes	I have not done that	I already do that	I already do that	I already do that	I already do that	I would do that	I already do that	I already do that	I already do that
118	intermedite institute	below university	university graduate	above university	Not working	working	just enough	Rural	4	3	1.33333	<=2	37	29	28	3	2	Yes	Private hospital	Yes	Yes	Yes	No	Yes	Yes	Yes	Yes	Yes	Yes	No	Yes	Yes	Yes	Yes	Yes	Yes	I do not do that	I do not do that	I would not do that	I have not done that	I have not done that	I already do that	I already do that	I already do that	I already do that	Yes	Yes	Yes	Yes
119	intermedite institute	below university	university graduate	above university	Not working	working	just enough	Urban	3	2	1.5	<=2	37	33	32	3	2	Yes	Private hospital	No	No	Yes	Yes	No	No	Yes	No	Yes	Yes	No	Yes	Yes	Yes	Yes	Yes	Yes	I do not do that	I would do that	I already do that	I would do that	I already do that	I already do that	I already do that	I would do that	I would do that	Yes	Yes	Yes
120	secondary school	below university	secondary school	below university	Not working	working	just enough	Urban	2	2	1	<=2	33	32	31	1	0	Yes	Private hospital	No	Yes	No	No	No	Dont know	No	No	Dont know	Yes	Dont know	No	Yes	Dont know	Yes	Yes	Yes	I have not done that	I have not done that	I do not do that	I do not do that	I would do that	I do not do that	I would do that	I would do that	I would do that
121	secondary school	below university	secondary school	below university	Not working	working	just enough	Rural	2	3	0.666667	<=2	20	19	18	2	0	Yes	Private hospital	Yes	Yes	No	No	No	No	Yes	Yes	Yes	No	Dont know	Yes	Yes	Dont know	Yes	Yes	Yes	I already do that	I do not do that	I do not do that	I do not do that	I would do that	I already do that	I would do that	I would do that	I would do that			Yes
122	intermedite institute	below university	university graduate	above university	Not working	working	just enough	Urban	4	2	2	<=2	30	20	20	3	2	Yes	Private hospital	Yes	Yes	No	Yes	No	No	Yes	Dont know	No	Yes	No	Yes	Yes	Yes	Dont know	Yes	Yes	I would do that	I do not do that	I already do that	I do not do that	I do not do that	I do not do that	I do not do that	I do not do that	I do not do that			Yes
123	illetrate	below university	illetrate	below university	Not working	Not working	It is not enough and we have a big debt	Rural	5	2	2.5	>2	31	18	17	4	3	No		No	No	Yes	No	No	No	Yes	Dont know	No	No	Dont know	Yes	Yes	Dont know	No	Yes	Yes	I do not do that	I already do that	I do not do that	I already do that	I already do that	I have not done that	I have not done that	I already do that	I already do that
124	intermedite institute	below university	university graduate	above university	Not working	working	just enough	Urban	4	2	2	<=2	35	29	23	7	2	Yes	Primary health care	Yes	No	No	No	Yes	No	Dont know	No	Yes	Yes	Yes	Yes	Yes	Yes	Yes	Yes	Yes	I do not do that	I do not do that	I do not do that	I do not do that	I do not do that	I do not do that	I already do that	I already do that	I already do that		Yes
125	secondary school	below university	illetrate	below university	Not working	Not working	It is not enough and we have a big debt	Urban	3	2	1.5	<=2	20	19	18	2	1	No		Yes	Yes	Yes	No	Yes	No	Yes	Dont know	Yes	Yes	Dont know	Yes	Yes	Dont know	Yes	Yes	No	I already do that	I already do that	I do not do that	I do not do that	I already do that	I do not do that	I already do that	I already do that	I would not do that			Yes
126	secondary school	below university	secondary school	below university	Not working	working	just enough	Rural	4	2	2	<=2	33	20	20	4	2	Yes	Private hospital	No	No	No	No	No	No	Yes	Yes	No	No	Dont know	Yes	Yes	Yes	Yes	Yes	Yes	I have not done that	I have not done that	I do not do that	I would do that	I already do that	I have not done that	I already do that	I already do that	I already do that	Yes
127	intermedite institute	below university	university graduate	above university	Not working	working	just enough	Rural	4	2	2	<=2	24	18	17	3	2	Yes	Private hospital	Yes	Yes	Yes	Yes	No	No	Yes	Yes	Yes	Yes	No	Yes	Yes	Yes	Yes	Yes	Yes	I already do that	I already do that	I do not do that	I do not do that	I do not do that	I do not do that	I already do that	I already do that	I already do that			Yes
128	secondary school	below university	prepratory school	below university	Not working	working	just enough	Urban	2	3	0.666667	<=2	19	18	18	2	0	Yes	Private hospital	No	No	No	No	Yes	Yes	Dont know	Dont know	Yes	No	Dont know	Yes	Yes	Dont know	Dont know	Dont know	Dont know	I do not do that	I do not do that	I do not do that	I do not do that	I do not do that	I do not do that	I would not do that	I would do that	I would do that
129	secondary school	below university	secondary school	below university	Not working	working	just enough	Urban	3	2	1.5	<=2	23	21	18	5	1	No		No	No	No	No	Yes	No	Yes	No	No	No	No	Yes	Yes	No	Yes	No	Yes	I have not done that	I have not done that	I have not done that	I have not done that	I already do that	I have not done that	I already do that	I already do that	I already do that			Yes
130	read and write	below university	read and write	below university	Not working	working	just enough	Urban	2	2	1	<=2	18	17	16	1	0	Yes	Private hospital	No	No	Yes	Yes	Yes	Dont know	Dont know	Yes	Yes	No	Dont know	Dont know	Dont know	No	Dont know	Yes	Dont know	I have not done that	I would do that	I already do that	I do not do that	I would do that	I do not do that	I would do that	I would do that	I would do that			Yes
131	illetrate	below university	illetrate	below university	Not working	working	It is not enough and we have a small debt	Rural	5	2	2.5	>2	34	22	16	4	3	Yes	Primary health care	No	No	Yes	No	No	Yes	Yes	Yes	Yes	No	No	Yes	Yes	Yes	No	Yes	Yes	I do not do that	I already do that	I have not done that	I would do that	I already do that	I would do that	I have not done that	I would do that	I already do that
132	illetrate	below university	illetrate	below university	Not working	working	just enough	Urban	2	2	1	<=2	19	18	18	1	0	Yes	Private hospital	No	Dont know	Yes	Yes	Yes	Dont know	Yes	Dont know	No	No	Dont know	Yes	Yes	Dont know	Dont know	Yes	Dont know	I have not done that	I would do that	I already do that	I have not done that	I would do that	I have not done that	I would do that	I would do that	I would do that			Yes
133	prepratory school	below university	university graduate	above university	Not working	working	just enough	Urban	7	3	2.33333	>2	29	17	16	8	4	Yes	Private hospital	No	Dont know	Yes	No	Yes	Dont know	Yes	Dont know	Yes	No	Dont know	Yes	Yes	Yes	Yes	Yes	No	I have not done that	I already do that	I already do that	I have not done that	I do not do that	I have not done that	I do not do that	I already do that	I would do that
134	secondary school	below university	secondary school	below university	Not working	working	It is not enough and we have a small debt	Urban	5	3	1.66667	<=2	43	19	18	4	3	Yes	Public/governemntal hospital	Yes	No	Yes	Yes	No	No	Yes	Yes	Yes	Yes	Yes	No	Yes	Yes	Yes	Yes	Yes	I already do that	I already do that	I already do that	I already do that	I already do that	I have not done that	I already do that	I already do that	I already do that	Yes
135	university graduate	above university	secondary school	below university	working	working	just enough	Urban	3	3	1	<=2	29	27	27	2	1	Yes	Private hospital	Yes	No	Yes	No	No	No	Yes	Yes	Yes	No	No	Yes	Yes	Yes	Yes	Yes	Yes	I already do that	I have not done that	I already do that	I already do that	I already do that	I have not done that	I do not do that	I already do that	I already do that	Yes
136	university graduate	above university	secondary school	below university	Not working	working	just enough	Urban	3	2	1.5	<=2	25	24	24	2	1	No		Yes	No	Yes	Yes	No	No	Yes	Yes	Yes	Yes	Yes	Yes	Yes	Yes	Yes	Yes	Yes	I already do that	I have not done that	I already do that	I have not done that	I already do that	I already do that	I already do that	I already do that	I already do that	Yes
137	illetrate	below university	illetrate	below university	Not working	working	just enough	Urban	2	2	1	<=2	22	21	21	1	0	Yes	Primary health care	No	No	Dont know	Yes	Yes	No	Yes	Yes	No	No	No	Yes	Yes	Dont know	Dont know	Yes	Yes	I already do that	I would not do that	I already do that	I do not do that	I would do that	I have not done that	I would do that	I would do that	I already do that			Yes
138	secondary school	below university	secondary school	below university	Not working	working	It is not enough and we have a small debt	Rural	3	3	1	<=2	22	19	19	2	1	Yes	Primary health care	No	No	No	Yes	No	No	No	Dont know	Yes	No	Dont know	Yes	Yes	Dont know	Yes	Yes	Yes	I already do that	I have not done that	I already do that	I would do that	I do not do that	I have not done that	I already do that	I already do that	I already do that	Yes
139	secondary school	below university	read and write	below university	Not working	working	just enough	Urban	4	2	2	<=2	27	16	16	3	2	Yes	Private hospital	Dont know	No	No	No	Yes	Yes	No	Dont know	Yes	No	Dont know	Yes	Yes	Dont know	Yes	Yes	No	I have not done that	I have not done that	I have not done that	I have not done that	I have not done that	I have not done that	I have not done that	I already do that	I have not done that
140	read and write	below university	prepratory school	below university	Not working	working	just enough	Urban	3	3	1	<=2	22	16	16	2	1	Yes	Public/governemntal hospital	Yes	Yes	Yes	Yes	Yes	Dont know	Yes	Dont know	No	No	Yes	Yes	Yes	Yes	Yes	Yes	Yes	I already do that	I already do that	I already do that	I have not done that	I already do that	I have not done that	I already do that	I already do that	I already do that			Yes
141	secondary school	below university	secondary school	below university	Not working	working	just enough	Urban	7	2	3.5	>2	39	16	16	13	5	Yes	Private hospital	No	No	No	Yes	Yes	Dont know	No	No	No	No	Dont know	Yes	Yes	Yes	Yes	Yes	No	I do not do that	I have not done that	I already do that	I have not done that	I have not done that	I have not done that	I already do that	I already do that	I do not do that	Yes		Yes
142	secondary school	below university	illetrate	below university	Not working	working	It is not enough and we have a big debt	Urban	5	2	2.5	>2	32	20	16	7	3	No		No	Yes	Yes	Yes	No	Yes	Yes	Dont know	Yes	No	Yes	Yes	Yes	Dont know	Yes	Yes	Yes	I do not do that	I already do that	I already do that	I do not do that	I already do that	I would do that	I already do that	I already do that	I already do that
143	secondary school	below university	illetrate	below university	Not working	working	just enough	Urban	3	1	3	>2	23	21	19	3	1	Yes	Private hospital	Yes	Dont know	No	No	No	Yes	No	Dont know	No	No	Dont know	No	No	Dont know	Yes	Yes	Yes	I already do that	I have not done that	I have not done that	I already do that	I have not done that	I have not done that	I already do that	I already do that	I already do that
144	prepratory school	below university	secondary school	below university	Not working	working	just enough	Rural	3	2	1.5	<=2	23	21	20	2	1	Yes	Private hospital	No	No	Yes	No	No	No	Yes	Dont know	Yes	No	No	Yes	Yes	No	Yes	Yes	Yes	I do not do that	I already do that	I do not do that	I have not done that	I already do that	I have not done that	I already do that	I already do that	I already do that
145	prepratory school	below university	university graduate	above university	Not working	working	It is not enough and we have a small debt	Urban	3	2	1.5	<=2	29	24	20	3	1	Yes	Private hospital	No	No	Yes	No	Yes	No	Yes	No	No	No	No	Yes	Yes	Yes	No	Yes	Yes	I have not done that	I already do that	I do not do that	I have not done that	I do not do that	I have not done that	I have not done that	I already do that	I already do that			Yes
146	secondary school	below university	secondary school	below university	Not working	working	just enough	Rural	6	3	2	<=2	33	18	18	5	4	Yes	Private hospital	No	No	Yes	No	Yes	Yes	Yes	No	Yes	No	Dont know	Yes	Yes	Yes	Yes	Yes	Yes	I do not do that	I already do that	I have not done that	I do not do that	I have not done that	I already do that	I already do that	I already do that	I already do that
147	read and write	below university	secondary school	below university	Not working	working	just enough	Urban	6	2	3	>2	23	16	16	5	3	Yes	Public/governemntal hospital	Yes	No	No	No	No	No	Yes	Dont know	No	No	Dont know	Yes	Yes	Dont know	No	Yes	Yes	I already do that	I have not done that	I do not do that	I already do that	I have not done that	I have not done that	I have not done that	I already do that	I already do that	Yes
148	illetrate	below university	read and write	below university	Not working	working	It is not enough and we have a small debt	Urban	5	2	2.5	>2	25	20	19	4	3	Yes	Primary health care	No	No	No	Yes	No	No	Yes	Dont know	No	Yes	Yes	Yes	Yes	Yes	Yes	Yes	Yes	I have not done that	I have not done that	I already do that	I already do that	I already do that	I have not done that	I already do that	I already do that	I already do that			Yes
149	illetrate	below university	illetrate	below university	Not working	working	It is not enough and we have a small debt	Rural	4	3	1.33333	<=2	41	20	18	4	2	Yes	Primary health care	No	No	Yes	Yes	No	Dont know	No	Dont know	No	No	No	Yes	Yes	No	Yes	Yes	Yes	I have not done that	I already do that	I already do that	I already do that	I do not do that	I have not done that	I already do that	I already do that	I already do that			Yes
150	prepratory school	below university	prepratory school	below university	Not working	working	just enough	Urban	5	3	1.66667	<=2	29	17	17	5	3	Yes	Private hospital	No	No	Yes	Yes	No	No	No	Dont know	No	Yes	Dont know	No	No	Dont know	Yes	Yes	Yes	I have not done that	I already do that	I already do that	I do not do that	I do not do that	I have not done that	I already do that	I already do that	I already do that
151	read and write	below university	read and write	below university	Not working	working	It is not enough and we have a big debt	Urban	4	2	2	<=2	29	16	16	4	2	No		No	Yes	Yes	No	Yes	No	Yes	Dont know	No	No	Dont know	Yes	Yes	Dont know	Yes	Yes	Yes	I have not done that	I already do that	I have not done that	I have not done that	I have not done that	I have not done that	I already do that	I already do that	I already do that			Yes
152	university graduate	above university	university graduate	above university	working	working	just enough	Rural	7	3	2.33333	>2	37	22	21	6	4	Yes	Private hospital	Yes	No	Yes	Yes	Yes	Yes	No	Dont know	No	Yes	Yes	Yes	Yes	Dont know	Yes	Yes	No	I do not do that	I already do that	I already do that	I do not do that	I do not do that	I do not do that	I do not do that	I already do that	I do not do that
153	secondary school	below university	illetrate	below university	Not working	working	It is not enough and we have a small debt	Urban	3	2	1.5	<=2	27	19	19	2	1	No		No	No	Yes	Yes	No	No	No	Dont know	No	No	Dont know	Yes	Yes	Dont know	Yes	Yes	Yes	I have not done that	I already do that	I already do that	I have not done that	I have not done that	I do not do that	I already do that	I already do that	I already do that			Yes
154	prepratory school	below university	prepratory school	below university	Not working	working	just enough	Urban	5	3	1.66667	<=2	32	20	19	5	3	Yes	Private hospital	No	No	No	Yes	Yes	No	Yes	Dont know	Yes	No	Yes	Yes	Yes	Yes	Yes	No	Yes	I have not done that	I have not done that	I already do that	I have not done that	I already do that	I already do that	I already do that	I would do that	I already do that			Yes
155	prepratory school	below university	read and write	below university	working	working	It is not enough and we have a small debt	Urban	7	1	7	>2	32	18	17	8	7	Yes	Private hospital	No	No	No	No	Yes	Yes	Yes	Yes	No	No	Dont know	Yes	Yes	Yes	Yes	Yes	Yes	I have not done that	I have not done that	I do not do that	I do not do that	I already do that	I have not done that	I already do that	I already do that	I already do that
156	illetrate	below university	illetrate	below university	Not working	working	It is not enough and we have a small debt	Rural	2	1	2	<=2	23	23	23	1	0	Yes	Private hospital	Yes	Yes	Yes	Yes	No	No	No	Yes	Yes	Dont know	Dont know	Yes	Yes	Yes	Yes	Yes	Dont know	I would do that	I would do that	I would do that	I would do that	I would do that	I would do that	I would do that	I would do that	I would do that			Yes
157	secondary school	below university	illetrate	below university	Not working	working	It is not enough and we have a small debt	Urban	2	2	1	<=2	43	16	16	6	4	Yes	Private hospital	Yes	No	Yes	Yes	No	No	Yes	Dont know	No	No	Yes	No	No	No	No	Yes	Yes	I already do that	I already do that	I already do that	I have not done that	I would do that	I have not done that	I already do that	I already do that	I already do that			Yes
158	university graduate	above university	secondary school	below university	Not working	working	just enough	Urban	3	2	1.5	<=2	30	26	25	4	2	No		Yes	No	Yes	No	Yes	No	No	Dont know	No	No	Dont know	Yes	Yes	No	No	Yes	No	I already do that	I already do that	I have not done that	I have not done that	I do not do that	I have not done that	I already do that	I already do that	I already do that
159	illetrate	below university	illetrate	below university	Not working	working	just enough	Urban	4	2	2	<=2	27	19	18	4	3	Yes	Public/governemntal hospital	Yes	Yes	Yes	Yes	Yes	Yes	No	No	No	Yes	No	Yes	Yes	Yes	Yes	Yes	Yes	I do not do that	I do not do that	I do not do that	I do not do that	I do not do that	I do not do that	I do not do that	I do not do that	I do not do that			Yes
160	prepratory school	below university	university graduate	above university	Not working	working	just enough	Urban	3	3	1	<=2	23	20	19	2	1	Yes	Public/governemntal hospital	Yes	Yes	Yes	Yes	Yes	Yes	Yes	No	No	Yes	No	Yes	Yes	Yes	Yes	Yes	Yes	I do not do that	I do not do that	I do not do that	I do not do that	I do not do that	I do not do that	I do not do that	I do not do that	I do not do that			Yes
161	illetrate	below university	illetrate	below university	Not working	working	It is not enough and we have a big debt	Urban	4	2	2	<=2	22	22	22	1	0	Yes	Public/governemntal hospital	Dont know	Dont know	Dont know	Dont know	Dont know	Dont know	Dont know	Dont know	Dont know	Dont know	Dont know	Dont know	Dont know	Dont know	Dont know	Dont know	Dont know	I would do that	I would do that	I would do that	I would do that	I would do that	I would do that	I would do that	I would do that	I would do that			Yes
162	illetrate	below university	illetrate	below university	Not working	working	just enough	Urban	2	2	1	<=2	23	23	22	1	0	Yes	Private hospital	Yes	No	No	Yes	No	No	Yes	Dont know	No	No	Dont know	Yes	Yes	Dont know	No	Yes	Yes	I have not done that	I have not done that	I already do that	I do not do that	I would do that	I have not done that	I would do that	I already do that	I already do that			Yes
163	illetrate	below university	illetrate	below university	Not working	working	It is not enough and we have a small debt	Urban	4	2	2	<=2	25	22	20	4	3	Yes	Private hospital	Dont know	Dont know	Dont know	Dont know	Dont know	Dont know	Dont know	Dont know	Dont know	Dont know	Dont know	Dont know	Dont know	Dont know	Dont know	Dont know	Dont know	I would do that	I would do that	I would do that	I would do that	I would do that	I would do that	I would do that	I would do that	I would do that			Yes
164	illetrate	below university	illetrate	below university	Not working	working	It is not enough and we have a small debt	Urban	4	1	4	>2	21	18	18	4	3	Yes	Public/governemntal hospital	Yes	Yes	Yes	Yes	Yes	Yes	Yes	No	No	Yes	No	No	No	No	Yes	Yes	Yes	I do not do that	I do not do that	I do not do that	I do not do that	I do not do that	I do not do that	I do not do that	I do not do that	I do not do that			Yes
165	illetrate	below university	illetrate	below university	Not working	working	just enough	Urban	4	2	2	<=2	25	18	17	3	2	Yes	Public/governemntal hospital	No	No	No	Yes	Yes	Yes	Yes	Dont know	No	No	Yes	Yes	Yes	Dont know	No	No	No	I have not done that	I have not done that	I already do that	I have not done that	I already do that	I have not done that	I have not done that	I do not do that	I do not do that
166	prepratory school	below university	university graduate	above university	Not working	Not working	just enough	Rural	6	2	3	>2	34	18	18	7	4	Yes	Public/governemntal hospital	No	Yes	Yes	No	No	No	No	Dont know	No	No	Dont know	Yes	Yes	Yes	Yes	Yes	Yes	I do not do that	I already do that	I do not do that	I do not do that	I have not done that	I have not done that	I already do that	I already do that	I already do that
167	read and write	below university	prepratory school	below university	Not working	working	It is not enough and we have a small debt	Urban	3	1	3	>2	22	18	18	3	1	Yes	Private hospital	No	No	Yes	No	No	No	Yes	Yes	Yes	No	No	Yes	Yes	Yes	Yes	Yes	Yes	I have not done that	I already do that	I have not done that	I already do that	I already do that	I already do that	I already do that	I already do that	I already do that			Yes
168	secondary school	below university	university graduate	above university	working	Not working	just enough	Urban	4	2	2	<=2	38	27	27	6	2	Yes	Private hospital	No	No	No	No	Yes	Yes	No	Dont know	No	Yes	No	Yes	Yes	Dont know	Yes	Yes	No	I have not done that	I do not do that	I do not do that	I do not do that	I do not do that	I have not done that	I already do that	I already do that	I have not done that
169	illetrate	below university	illetrate	below university	Not working	working	It is not enough and we have a big debt	Urban	7	1	7	>2	28	19	19	4	3	No		No	No	Yes	No	No	Dont know	No	Dont know	No	No	Yes	Dont know	Dont know	Yes	Yes	Yes	Yes	I do not do that	I already do that	I do not do that	I already do that	I do not do that	I have not done that	I already do that	I already do that	I already do that
170	illetrate	below university	illetrate	below university	Not working	working	just enough	Urban	5	2	2.5	>2	27	19	18	4	3	Yes	Private hospital	No	No	Yes	No	No	No	No	Dont know	No	Yes	Dont know	Dont know	Dont know	Dont know	No	Yes	Yes	I do not do that	I already do that	I do not do that	I already do that	I have not done that	I have not done that	I have not done that	I already do that	I already do that			Yes
171	illetrate	below university	secondary school	below university	Not working	Not working	just enough	Urban	5	2	2.5	>2	25	20	16	4	3	Yes	Primary health care	Yes	No	Yes	Yes	No	No	No	Yes	No	No	Yes	Yes	Yes	Yes	Yes	Yes	Yes	I have not done that	I already do that	I already do that	I have not done that	I have not done that	I have not done that	I already do that	I already do that	I already do that
172	read and write	below university	prepratory school	below university	Not working	working	It is not enough and we have a small debt	Urban	3	1	3	>2	30	26	26	5	2	Yes	Private hospital	No	No	Yes	No	No	Dont know	Yes	No	Yes	Yes	No	Yes	Yes	Yes	Yes	Yes	Yes	I have not done that	I already do that	I do not do that	I have not done that	I already do that	I have not done that	I already do that	I already do that	I already do that			Yes
173	read and write	below university	secondary school	below university	Not working	working	just enough	Rural	3	3	1	<=2	23	19	18	2	1	Yes	Private hospital	No	No	No	Yes	No	No	No	Dont know	No	No	No	Yes	Yes	Yes	Yes	Yes	Yes	I have not done that	I already do that	I already do that	I already do that	I do not do that	I have not done that	I already do that	I already do that	I already do that			Yes
174	prepratory school	below university	prepratory school	below university	Not working	working	just enough	Urban	2	3	0.666667	<=2	19	18	18	1	0	Yes	Private hospital	Yes	Dont know	Yes	Yes	No	Yes	No	Yes	No	Yes	Dont know	Yes	Yes	Dont know	Yes	Yes	No	I already do that	I already do that	I already do that	I already do that	I would not do that	I do not do that	I already do that	I already do that	I already do that
175	illetrate	below university	illetrate	below university	Not working	working	just enough	Rural	8	2	4	>2	33	17	16	7	6	Yes	Private hospital	No	No	Yes	No	No	Dont know	Yes	Dont know	No	No	Dont know	Yes	Yes	Yes	Yes	Yes	Yes	I have not done that	I already do that	I do not do that	I have not done that	I already do that	I have not done that	I already do that	I already do that	I already do that			Yes
176	university graduate	above university	university graduate	above university	working	Not working	It is not enough and we have a big debt	Urban	5	2	2.5	>2	40	20	19	5	3	Yes	Private hospital	No	Yes	No	No	Yes	Yes	No	No	No	No	No	Yes	Yes	Dont know	No	Yes	Yes	I have not done that	I do not do that	I do not do that	I do not do that	I do not do that	I have not done that	I have not done that	I already do that	I already do that
177	secondary school	below university	university graduate	above university	working	working	just enough	Urban	4	2	2	<=2	36	23	22	3	2	No		No	No	No	No	No	Dont know	No	Dont know	No	No	Dont know	Yes	Yes	Dont know	Yes	Yes	Yes	I have not done that	I have not done that	I do not do that	I already do that	I do not do that	I have not done that	I already do that	I already do that	I already do that			Yes
178	university graduate	above university	university graduate	above university	working	working	It is not enough and we have a small debt	Urban	3	3	1	<=2	27	24	24	2	1	Yes	Private hospital	No	No	No	Yes	No	Yes	Yes	Dont know	No	No	Dont know	Yes	Yes	Dont know	Yes	Yes	No	I have not done that	I have not done that	I already do that	I have not done that	I do not do that	I have not done that	I already do that	I already do that	I already do that			Yes
179	illetrate	below university	prepratory school	below university	working	working	It is not enough and we have a small debt	Urban	4	2	2	<=2	41	21	21	4	3	Yes	Public/governemntal hospital	No	Yes	Yes	No	No	Dont know	Dont know	Dont know	Dont know	No	No	No	Yes	Dont know	No	Yes	Yes	I do not do that	I already do that	I have not done that	I have not done that	I already do that	I have not done that	I have not done that	I already do that	I already do that
180	prepratory school	below university	illetrate	below university	Not working	working	just enough	Urban	5	2	2.5	>2	35	23	23	5	3	Yes	Private hospital	No	No	Yes	Yes	Yes	No	No	Dont know	No	No	No	Yes	Yes	Yes	No	Yes	Yes	I have not done that	I already do that	I already do that	I have not done that	I already do that	I have not done that	I do not do that	I already do that	I already do that
181	secondary school	below university	read and write	below university	Not working	working	It is not enough and we have a small debt	Urban	2	1	2	<=2	20	19	19	1	0	Yes	Public/governemntal hospital	No	Dont know	Yes	No	No	No	Yes	Dont know	No	No	No	Yes	Yes	Dont know	Dont know	Yes	Yes	I have not done that	I already do that	I have not done that	I have not done that	I already do that	I have not done that	I would do that	I would do that	I would do that			Yes
182	secondary school	below university	secondary school	below university	Not working	working	It is not enough and we have a small debt	Urban	4	2	2	<=2	40	24	24	3	2	Yes	Private hospital	No	No	No	Yes	No	No	Yes	No	No	Yes	Dont know	Yes	Yes	Yes	Yes	Yes	Yes	I have not done that	I do not do that	I already do that	I do not do that	I already do that	I have not done that	I already do that	I already do that	I already do that
183	secondary school	below university	illetrate	below university	Not working	working	just enough	Urban	8	2	4	>2	41	21	21	7	6	Yes	Primary health care	No	No	Yes	Yes	Yes	No	No	No	No	Yes	No	Yes	Yes	Dont know	Yes	Yes	Yes	I do not do that	I already do that	I already do that	I do not do that	I do not do that	I have not done that	I already do that	I already do that	I already do that
184	university graduate	above university	university graduate	above university	Not working	working	just enough	Urban	5	3	1.66667	<=2	35	25	25	4	3	Yes	Private hospital	No	No	No	No	No	Dont know	No	No	No	Yes	Dont know	Yes	Yes	Dont know	Yes	Yes	No	I have not done that	I already do that	I have not done that	I already do that	I do not do that	I do not do that	I already do that	I already do that	I already do that			Yes
185	prepratory school	below university	secondary school	below university	Not working	working	just enough	Urban	4	2	2	<=2	31	27	24	5	2	Yes	Private hospital	Yes	No	Yes	Yes	Yes	No	Yes	Dont know	No	Yes	Yes	Yes	Yes	Dont know	Yes	Yes	No	I do not do that	I already do that	I already do that	I do not do that	I already do that	I have not done that	I already do that	I already do that	I already do that			Yes
186	secondary school	below university	illetrate	below university	Not working	working	just enough	Rural	4	2	2	<=2	23	20	20	3	2	Yes	Private hospital	No	Yes	Yes	No	Yes	Yes	No	Dont know	No	No	Dont know	Yes	Yes	Yes	Yes	Yes	Yes	I have not done that	I already do that	I have not done that	I do not do that	I do not do that	I have not done that	I already do that	I already do that	I already do that			Yes
187	secondary school	below university	secondary school	below university	Not working	working	It is not enough and we have a small debt	Urban	2	3	0.666667	<=2	21	21	21	1	0	Yes	Private hospital	Yes	No	Yes	Yes	Yes	No	Yes	No	No	No	Dont know	Yes	Yes	Dont know	Dont know	Yes	Yes	I already do that	I already do that	I already do that	I have not done that	I would not do that	I have not done that	I would do that	I would do that	I would do that			Yes
188	secondary school	below university	secondary school	below university	Not working	working	just enough	Rural	5	2	2.5	>2	38	20	18	4	3	Yes	Primary health care	No	No	Yes	No	No	No	No	No	No	No	Yes	Yes	Yes	Yes	Yes	Yes	Yes	I have not done that	I already do that	I do not do that	I have not done that	I do not do that	I do not do that	I already do that	I already do that	I already do that
189	secondary school	below university	secondary school	below university	Not working	working	just enough	Urban	3	2	1.5	<=2	29	26	25	2	1	Yes	Private hospital	No	No	Yes	No	Yes	No	No	No	Yes	No	Yes	Yes	Yes	Dont know	No	Yes	Yes	I have not done that	I already do that	I do not do that	I do not do that	I have not done that	I already do that	I would do that	I already do that	I already do that
190	prepratory school	below university	secondary school	below university	Not working	working	just enough	Urban	2	2	1	<=2	19	19	18	1	0	Yes	Private hospital	No	No	No	No	No	No	Yes	Yes	No	No	Yes	Yes	Yes	Dont know	Dont know	Yes	Yes	I do not do that	I would do that	I have not done that	I do not do that	I would do that	I have not done that	I would do that	I would do that	I would do that
191	university graduate	above university	prepratory school	below university	Not working	working	just enough	Urban	3	2	1.5	<=2	34	30	29	3	2	Yes	Private hospital	Yes	No	Yes	Yes	Dont know	Dont know	Yes	Dont know	No	No	Dont know	Yes	Yes	Yes	Yes	Yes	Yes	I have not done that	I already do that	I already do that	I have not done that	I already do that	I have not done that	I already do that	I already do that	I already do that
192	prepratory school	below university	secondary school	below university	Not working	working	just enough	Urban	2	2	1	<=2	19	19	19	1	0	No		No	No	No	No	No	No	No	No	No	Yes	Dont know	Yes	Yes	Yes	Dont know	Yes	Yes	I have not done that	I would not do that	I have not done that	I do not do that	I do not do that	I have not done that	I would do that	I would do that	I would do that			Yes
193	illetrate	below university	secondary school	below university	Not working	working	It is not enough and we have a small debt	Rural	2	2	1	<=2	18	18	17	1	0	No		No	No	No	Yes	No	No	Yes	Yes	No	Yes	Dont know	Yes	Yes	Dont know	Dont know	No	No	I have not done that	I have not done that	I already do that	I have not done that	I would do that	I have not done that	I would do that	I would not do that	I would not do that			Yes
194	read and write	below university	university graduate	above university	Not working	working	just enough	Urban	3	3	1	<=2	26	21	20	3	2	Yes	Public/governemntal hospital	No	Yes	Yes	No	No	Dont know	No	No	Yes	Yes	No	Yes	Yes	Dont know	Yes	Yes	Yes	I do not do that	I already do that	I do not do that	I do not do that	I do not do that	I do not do that	I do not do that	I do not do that	I do not do that			Yes
195	illetrate	below university	secondary school	below university	Not working	working	just enough	Rural	3	2	1.5	<=2	19	17	16	2	1	No		Yes	Yes	Yes	Yes	No	No	No	No	No	Yes	Dont know	Yes	Yes	Yes	Yes	Yes	Yes	I have not done that	I already do that	I already do that	I do not do that	I do not do that	I have not done that	I already do that	I already do that	I already do that			Yes
196	secondary school	below university	secondary school	below university	Not working	working	just enough	Urban	3	2	1.5	<=2	21	18	17	2	1	No		No	No	No	Yes	No	No	No	Dont know	No	No	No	Yes	Yes	Yes	Yes	Yes	Yes	I have not done that	I have not done that	I already do that	I would do that	I have not done that	I have not done that	I already do that	I already do that	I already do that
197	prepratory school	below university	prepratory school	below university	Not working	working	just enough	Rural	4	3	1.33333	<=2	28	22	21	3	2	Yes	Private hospital	No	No	Yes	Yes	No	Dont know	Dont know	Yes	No	Yes	No	Yes	Yes	Yes	Dont know	Dont know	Dont know	I have not done that	I already do that	I already do that	I have not done that	I have not done that	I have not done that	I have not done that	I have not done that	I have not done that
198	intermedite institute	below university	university graduate	above university	Not working	working	just enough	Rural	3	2	1.5	<=2	30	23	23	4	4	Yes	Private hospital	Yes	No	Yes	Yes	Dont know	No	No	Dont know	Dont know	Yes	Dont know	Yes	Yes	Dont know	Yes	Yes	Yes	I do not do that	I already do that	I do not do that	I do not do that	I do not do that	I do not do that	I do not do that	I do not do that	I do not do that		Yes	Yes
199	prepratory school	below university	secondary school	below university	Not working	working	It is not enough and we have a big debt	Urban	4	2	2	<=2	30	27	26	3	2	No		Yes	No	Yes	No	No	No	Yes	Dont know	No	No	Yes	Yes	Yes	Yes	Yes	Yes	Yes	I already do that	I already do that	I have not done that	I have not done that	I already do that	I have not done that	I already do that	I already do that	I already do that			Yes
200	prepratory school	below university	secondary school	below university	Not working	working	just enough	Urban	3	2	1.5	<=2	21	19	18	2	1	Yes	Private hospital	No	No	No	Yes	No	No	No	Dont know	No	No	No	Yes	Yes	Dont know	Yes	Yes	No	I have not done that	I already do that	I already do that	I already do that	I have not done that	I have not done that	I already do that	I already do that	I have not done that
201	university graduate	above university	university graduate	above university	working	working	just enough	Urban	4	2	2	<=2	42	30	29	5	4	Yes	Private hospital	No	No	Dont know	Dont know	No	Yes	Yes	Dont know	Dont know	Yes	Dont know	Yes	Yes	Yes	Dont know	Yes	Yes	I do not do that	I do not do that	I do not do that	I do not do that	I do not do that	I do not do that	I do not do that	I do not do that	I do not do that			Yes
202	secondary school	below university	read and write	below university	Not working	working	just enough	Rural	2	2	1	<=2	20	19	18	1	0	Yes	Private hospital	No	Yes	Yes	Yes	No	No	No	Yes	No	No	Yes	Yes	Yes	Dont know	Yes	Yes	Dont know	I have not done that	I would do that	I already do that	I have not done that	I have not done that	I have not done that	I would do that	I would do that	I would do that			Yes
203	prepratory school	below university	university graduate	above university	Not working	working	It is not enough and we have a small debt	Rural	4	2	2	<=2	25	17	16	4	2	Yes	Private hospital	No	No	No	No	Dont know	Dont know	No	No	No	No	Dont know	Yes	Yes	Yes	Yes	Yes	Yes	I have not done that	I have not done that	I do not do that	I do not do that	I do not do that	I do not do that	I already do that	I already do that	I already do that			Yes
204	secondary school	below university	prepratory school	below university	Not working	working	It is not enough and we have a small debt	Urban	3	2	1.5	<=2	23	19	19	2	1	Yes	Private hospital	No	No	No	Yes	No	Yes	No	Dont know	No	No	No	No	Yes	Yes	No	Yes	Yes	I have not done that	I have not done that	I already do that	I do not do that	I do not do that	I have not done that	I already do that	I already do that	I already do that			Yes
205	illetrate	below university	illetrate	below university	Not working	working	just enough	Rural	6	2	3	>2	31	16	16	7	6	Yes	Primary health care	No	No	Yes	Dont know	No	Dont know	No	No	No	No	Dont know	Yes	Yes	Dont know	Yes	Yes	Yes	I have not done that	I already do that	I have not done that	I have not done that	I do not do that	I do not do that	I already do that	I already do that	I already do that
206	illetrate	below university	illetrate	below university	Not working	working	just enough	Urban	9	2	4.5	>2	35	16	16	11	7	Yes	Private hospital	No	No	Yes	Yes	No	No	No	Yes	No	No	Yes	Yes	Yes	Yes	Yes	Yes	Yes	I have not done that	I already do that	I already do that	I already do that	I do not do that	I have not done that	I already do that	I already do that	I already do that
207	read and write	below university	university graduate	above university	Not working	working	just enough	Urban	2	2	1	<=2	22	22	21	1	0	Yes	Primary health care	No	Dont know	No	Yes	No	Dont know	Dont know	Dont know	No	Yes	Dont know	Yes	Yes	Yes	Dont know	Dont know	Dont know	I would do that	I would not do that	I already do that	I would do that	I would not do that	I have not done that	I would do that	I would do that	I would do that			Yes
208	prepratory school	below university	secondary school	below university	Not working	working	just enough	Rural	5	3	1.66667	<=2	24	18	17	5	3	Yes	Primary health care	No	No	Yes	Yes	No	Dont know	No	Dont know	No	No	Dont know	Yes	Yes	Yes	No	No	Yes	I have not done that	I already do that	I already do that	I do not do that	I do not do that	I have not done that	I have not done that	I would do that	I already do that			Yes
209	university graduate	above university	university graduate	above university	Not working	working	just enough	Urban	2	3	0.666667	<=2	24	23	22	1	0	No		Yes	No	Yes	No	No	No	No	Dont know	No	No	No	Yes	Yes	Yes	Yes	Yes	Yes	I already do that	I already do that	I do not do that	I already do that	I do not do that	I have not done that	I would do that	I would do that	I would do that
210	read and write	below university	university graduate	above university	Not working	working	just enough	Urban	4	2	2	<=2	38	29	29	3	2	Yes	Private hospital	No	No	Yes	No	No	Yes	Yes	Dont know	No	No	Yes	Yes	Yes	Yes	No	No	No	I have not done that	I already do that	I do not do that	I do not do that	I already do that	I have not done that	I have not done that	I would do that	I already do that
211	prepratory school	below university	secondary school	below university	Not working	working	just enough	Urban	3	2	1.5	<=2	32	30	29	2	1	No		No	No	No	No	No	Yes	Yes	No	No	Yes	Dont know	Yes	Yes	Dont know	Yes	Yes	Yes	I would not do that	I would not do that	I have not done that	I already do that	I would not do that	I would not do that	I already do that	I already do that	I already do that			Yes
212	read and write	below university	secondary school	below university	Not working	working	It is not enough and we have a big debt	Urban	4	1	4	>2	28	18	16	3	2	Yes	Private hospital	No	Yes	No	No	No	Yes	Yes	Dont know	No	No	No	Yes	Yes	Yes	Dont know	Dont know	Dont know	I already do that	I have not done that	I do not do that	I would do that	I already do that	I have not done that	I have not done that	I have not done that	I have not done that
213	read and write	below university	illetrate	below university	Not working	working	just enough	Urban	2	2	1	<=2	22	21	21	1	0	Yes	Primary health care	Yes	No	No	Yes	No	Dont know	No	Yes	No	Yes	Yes	Yes	Yes	No	Yes	Yes	No	I already do that	I would do that	I already do that	I have not done that	I do not do that	I have not done that	I would do that	I would do that	I would do that
214	illetrate	below university	illetrate	below university	Not working	working	just enough	Urban	4	2	2	<=2	25	18	16	4	3	Yes	Private hospital	Dont know	Dont know	Dont know	Dont know	Dont know	Dont know	Dont know	Dont know	Dont know	Dont know	Dont know	Dont know	Dont know	Dont know	Dont know	Dont know	Dont know	I do not do that	I do not do that	I do not do that	I do not do that	I do not do that	I do not do that	I do not do that	I do not do that	I do not do that			Yes
215	illetrate	below university	illetrate	below university	Not working	working	just enough	Rural	4	2	2	<=2	32	32	18	4	3	Yes	Private hospital	Dont know	Dont know	Dont know	Dont know	Dont know	Dont know	Dont know	Dont know	Dont know	Dont know	Dont know	Dont know	Dont know	Dont know	Dont know	Dont know	Dont know	I do not do that	I already do that	I do not do that	I do not do that	I do not do that	I do not do that	I do not do that	I do not do that	I do not do that		Yes	Yes
216	read and write	below university	read and write	below university	Not working	working	just enough	Rural	4	2	2	<=2	25	16	16	3	2	Yes	Private hospital	Dont know	Dont know	Dont know	Dont know	Dont know	Dont know	Dont know	Dont know	Dont know	Dont know	Dont know	Dont know	Dont know	Dont know	Dont know	Yes	Yes	I do not do that	I do not do that	I would do that	I do not do that	I do not do that	I do not do that	I do not do that	I already do that	I already do that		Yes	Yes
217	read and write	below university	illetrate	below university	Not working	working	just enough	Urban	2	2	1	<=2	16	16	16	1	0	Yes	Private hospital	No	No	Yes	Yes	No	No	Yes	No	No	No	Dont know	Yes	Yes	Dont know	Yes	No	No	I have not done that	I would do that	I already do that	I do not do that	I would do that	I have not done that	I would do that	I would not do that	I would not do that
218	secondary school	below university	secondary school	below university	Not working	working	just enough	Rural	4	3	1.33333	<=2	30	17	16	4	3	Yes	Public/governemntal hospital	No	Dont know	No	Yes	No	No	No	Dont know	No	Yes	Dont know	Yes	Yes	Dont know	Yes	Yes	Yes	I have not done that	I already do that	I already do that	I have not done that	I have not done that	I have not done that	I already do that	I already do that	I already do that
219	prepratory school	below university	secondary school	below university	Not working	working	It is not enough and we have a small debt	Urban	4	1	4	>2	28	22	22	3	2	Yes	Private hospital	No	No	No	Yes	No	Yes	No	Dont know	No	No	Dont know	Yes	Yes	Yes	Yes	No	Yes	I have not done that	I have not done that	I already do that	I already do that	I have not done that	I have not done that	I already do that	I have not done that	I already do that			Yes
220	read and write	below university	secondary school	below university	Not working	working	just enough	Urban	6	2	3	>2	29	18	17	7	4	Yes	Private hospital	No	No	Yes	No	No	Yes	No	No	No	Yes	No	Yes	Yes	Yes	Yes	Yes	Yes	I do not do that	I already do that	I do not do that	I do not do that	I do not do that	I do not do that	I already do that	I already do that	I already do that			Yes
221	illetrate	below university	illetrate	below university	Not working	working	just enough	Rural	4	2	2	<=2	22	17	16	3	2	Yes	Private hospital	Dont know	No	No	No	Yes	Yes	No	Dont know	Dont know	Yes	Dont know	Yes	Yes	Dont know	Yes	Yes	Yes	I have not done that	I have not done that	I do not do that	I do not do that	I do not do that	I do not do that	I already do that	I already do that	I already do that			Yes
222	prepratory school	below university	read and write	below university	Not working	working	just enough	Urban	6	2	3	>2	33	20	17	5	4	Yes	Private hospital	No	No	No	Yes	Yes	Yes	No	Dont know	No	No	Dont know	Yes	Yes	No	Yes	Yes	Yes	I have not done that	I have not done that	I already do that	I do not do that	I do not do that	I do not do that	I already do that	I already do that	I already do that
223	prepratory school	below university	secondary school	below university	Not working	working	just enough	Urban	2	2	1	<=2	24	23	23	2	0	Yes	Public/governemntal hospital	No	Dont know	No	No	No	No	No	Dont know	No	No	Dont know	Yes	Yes	Dont know	Dont know	Yes	No	I have not done that	I have not done that	I already do that	I have not done that	I have not done that	I have not done that	I would do that	I would do that	I would do that
224	university graduate	above university	university graduate	above university	Not working	working	just enough	Rural	2	4	0.5	<=2	23	23	22	1	0	Yes	Private hospital	No	No	No	No	No	Yes	No	Dont know	Yes	No	Yes	Yes	Yes	Yes	No	Yes	Yes	I do not do that	I do not do that	I do not do that	I have not done that	I would not do that	I already do that	I would do that	I would do that	I would do that			Yes
225	university graduate	above university	secondary school	below university	Not working	working	just enough	Urban	3	2	1.5	<=2	26	24	24	2	1	Yes	Private hospital	No	No	No	No	No	No	Yes	No	No	No	Dont know	Yes	Yes	No	Yes	Yes	Yes	I do not do that	I have not done that	I do not do that	I already do that	I do not do that	I do not do that	I already do that	I already do that	I already do that
226	secondary school	below university	secondary school	below university	Not working	working	just enough	Urban	5	2	2.5	>2	38	22	22	3	2	Yes	Public/governemntal hospital	No	No	Yes	Dont know	Yes	No	Yes	Dont know	No	No	Dont know	No	No	Yes	Yes	Yes	Yes	I have not done that	I already do that	I have not done that	I have not done that	I already do that	I have not done that	I already do that	I already do that	I already do that			Yes
227	prepratory school	below university	secondary school	below university	Not working	working	just enough	Urban	3	1	3	>2	22	20	20	2	1	Yes	Private hospital	No	No	Yes	Yes	Yes	No	No	Dont know	No	No	Yes	Yes	Yes	Dont know	Yes	Yes	Yes	I do not do that	I already do that	I already do that	I do not do that	I have not done that	I have not done that	I already do that	I already do that	I already do that
228	university graduate	above university	university graduate	above university	Not working	working	It is not enough and we have a small debt	Urban	2	2	1	<=2	28	28	26	2	0	Yes	Private hospital	Yes	No	Yes	Yes	No	Dont know	Dont know	Dont know	No	Yes	Yes	Yes	Yes	Yes	Yes	No	No	I already do that	I already do that	I already do that	I would do that	I have not done that	I have not done that	I would do that	I would do that	I would do that
229	illetrate	below university	illetrate	below university	Not working	working	just enough	Urban	5	2	2.5	>2	35	18	18	5	3	No		No	No	No	Yes	No	No	Yes	Dont know	No	Yes	Yes	Yes	Yes	Yes	Yes	Yes	Yes	I have not done that	I do not do that	I already do that	I do not do that	I already do that	I have not done that	I already do that	I already do that	I already do that
230	illetrate	below university	read and write	below university	Not working	working	just enough	Urban	2	3	0.666667	<=2	24	23	23	1	0	Yes	Public/governemntal hospital	Dont know	No	No	Dont know	No	Yes	No	Dont know	No	Yes	Yes	Yes	Yes	Yes	Yes	Yes	No	I have not done that	I would not do that	I have not done that	I already do that	I would not do that	I have not done that	I would do that	I would do that	I would do that
231	intermedite institute	below university	university graduate	above university	Not working	working	just enough	Urban	3	3	1	<=2	26	19	18	2	1	Yes	Public/governemntal hospital	No	No	No	No	No	Yes	No	No	No	Yes	Dont know	Yes	Yes	Dont know	Yes	Yes	Yes	I do not do that	I do not do that	I do not do that	I already do that	I do not do that	I have not done that	I already do that	I already do that	I already do that
232	illetrate	below university	illetrate	below university	Not working	working	just enough	Urban	5	2	2.5	>2	28	16	16	4	3	Yes	Private hospital	No	No	Yes	Yes	Yes	No	No	No	No	Yes	No	Yes	Yes	Yes	Yes	Yes	Yes	I have not done that	I already do that	I already do that	I do not do that	I do not do that	I do not do that	I already do that	I already do that	I already do that
233	illetrate	below university	prepratory school	below university	Not working	working	just enough	Rural	5	2	2.5	>2	25	17	16	4	3	Yes	Private hospital	No	Yes	Yes	Yes	Yes	Yes	Yes	Dont know	No	Yes	No	Yes	Yes	Yes	Yes	No	Dont know	I do not do that	I already do that	I already do that	I do not do that	I already do that	I have not done that	I would do that	I would do that	I would do that			Yes
234	university graduate	above university	university graduate	above university	working	working	just enough	Urban	2	2	1	<=2	29	29	28	1	0	Yes	Private hospital	No	No	No	Yes	Yes	No	No	No	No	Yes	Yes	Yes	Yes	Yes	Yes	No	Yes	I do not do that	I already do that	I already do that	I have not done that	I would do that	I have not done that	I would do that	I would do that	I would do that
235	illetrate	below university	illetrate	below university	Not working	working	just enough	Rural	3	3	1	<=2	23	21	19	2	4	No		No	Yes	Yes	No	No	No	Yes	Dont know	No	No	No	Yes	Yes	Dont know	Yes	Yes	Yes	I have not done that	I already do that	I have not done that	I have not done that	I already do that	I have not done that	I already do that	I already do that	I already do that			Yes
236	prepratory school	below university	illetrate	below university	working	working	just enough	Rural	3	2	1.5	<=2	25	22	19	5	1	Yes	Public/governemntal hospital	Yes	No	No	Yes	Yes	Dont know	No	No	No	Yes	No	Yes	Yes	Yes	Yes	Yes	Yes	I already do that	I have not done that	I already do that	I have not done that	I have not done that	I have not done that	I already do that	I already do that	I already do that			Yes
237	prepratory school	below university	secondary school	below university	Not working	working	It is not enough and we have a big debt	Rural	4	2	2	<=2	30	21	19	6	2	No		No	No	No	Yes	Yes	Dont know	No	No	Dont know	Yes	Yes	Yes	Yes	Yes	Yes	Yes	Yes	I have not done that	I have not done that	I already do that	I have not done that	I have not done that	I have not done that	I already do that	I already do that	I already do that			Yes
238	illetrate	below university	prepratory school	below university	Not working	working	just enough	Rural	5	2	2.5	>2	32	17	16	6	3	No		No	Dont know	No	Yes	No	No	Yes	Dont know	No	No	No	No	No	Yes	Yes	Yes	Yes	I have not done that	I have not done that	I already do that	I have not done that	I already do that	I have not done that	I already do that	I already do that	I already do that
239	secondary school	below university	secondary school	below university	Not working	working	just enough	Urban	2	1	2	<=2	43	43	42	1	0	Yes	Private hospital	Yes	No	Yes	No	No	Dont know	Yes	Yes	No	Yes	Yes	Yes	Yes	Yes	Dont know	Yes	Dont know	I already do that	I already do that	I have not done that	I do not do that	I would do that	I have not done that	I would do that	I would do that	I would do that
240	secondary school	below university	university graduate	above university	Not working	working	just enough	Rural	4	2	2	<=2	28	20	19	3	2	No		Yes	Yes	No	No	Yes	No	No	No	No	No	Dont know	Yes	Yes	Yes	Yes	Yes	Yes	I already do that	I already do that	I have not done that	I have not done that	I have not done that	I have not done that	I already do that	I already do that	I already do that
241	secondary school	below university	secondary school	below university	Not working	working	It is not enough and we have a small debt	Urban	2	1	2	<=2	20	19	19	2	0	Yes	Public/governemntal hospital	No	No	No	No	Yes	No	No	Yes	No	Yes	Yes	Yes	Yes	Yes	Yes	Yes	Yes	I have not done that	I have not done that	I have not done that	I have not done that	I would not do that	I have not done that	I would do that	I would do that	I would do that	Yes
242	secondary school	below university	illetrate	below university	Not working	working	just enough	Urban	6	3	2	<=2	32	19	19	6	5	Yes	Primary health care	No	No	No	No	Yes	No	Yes	Yes	No	Yes	Yes	Yes	Yes	Yes	Yes	No	Yes	I do not do that	I do not do that	I do not do that	I do not do that	I do not do that	I have not done that	I already do that	I already do that	I already do that			Yes
243	prepratory school	below university	secondary school	below university	working	working	It is not enough and we have a small debt	Rural	4	2	2	<=2	32	20	20	5	3	Yes	Public/governemntal hospital	No	No	No	Yes	Yes	No	Yes	Dont know	Dont know	Yes	Dont know	Yes	Yes	Yes	Yes	Yes	Yes	I have not done that	I have not done that	I already do that	I have not done that	I already do that	I have not done that	I already do that	I already do that	I already do that
244	illetrate	below university	secondary school	below university	Not working	working	It is not enough and we have a small debt	Urban	3	2	1.5	<=2	22	18	17	2	1	No		Yes	No	Yes	No	No	Yes	No	Dont know	No	Yes	Dont know	Yes	Yes	Dont know	No	Yes	Yes	I already do that	I already do that	I have not done that	I do not do that	I already do that	I have not done that	I already do that	I already do that	I already do that
245	illetrate	below university	secondary school	below university	Not working	working	It is not enough and we have a small debt	Urban	6	2	3	>2	36	16	16	4	3	Yes	Private hospital	No	No	Yes	No	No	No	No	Dont know	No	No	Dont know	Dont know	No	Dont know	Yes	Yes	Yes	I do not do that	I already do that	I do not do that	I do not do that	I do not do that	I have not done that	I already do that	I already do that	I already do that			Yes
246	illetrate	below university	illetrate	below university	Not working	working	just enough	Urban	6	2	3	>2	38	18	17	19	4	Yes	Primary health care	No	No	No	No	No	No	No	No	No	No	Yes	Yes	Yes	Yes	Yes	Yes	Yes	I do not do that	I do not do that	I do not do that	I already do that	I do not do that	I do not do that	I already do that	I already do that	I already do that
247	secondary school	below university	secondary school	below university	Not working	working	just enough	Rural	5	5	1	<=2	28	20	19	5	3	Yes	Private hospital	No	No	No	Yes	Yes	Yes	No	Dont know	No	Yes	No	Yes	Yes	Yes	Yes	Yes	Yes	I have not done that	I already do that	I do not do that	I do not do that	I do not do that	I do not do that	I already do that	I already do that	I already do that			Yes
248	intermedite institute	below university	university graduate	above university	Not working	working	just enough	Rural	6	2	3	>2	35	18	18	5	4	Yes	Public/governemntal hospital	No	No	Yes	Yes	No	Dont know	Yes	No	Dont know	Yes	Dont know	Yes	Yes	Yes	Yes	Yes	Yes	I do not do that	I already do that	I already do that	I do not do that	I already do that	I would do that	I already do that	I already do that	I already do that
249	illetrate	below university	secondary school	below university	Not working	working	just enough	Urban	3	2	1.5	<=2	26	24	20	2	1	Yes	Primary health care	No	Dont know	Yes	Yes	Dont know	Dont know	No	Dont know	No	Yes	Dont know	Yes	Yes	Dont know	Yes	Yes	Yes	I have not done that	I already do that	I already do that	I have not done that	I do not do that	I have not done that	I already do that	I already do that	I already do that
250	prepratory school	below university	university graduate	above university	Not working	working	just enough	Urban	2	2	1	<=2	19	19	19	1	0	No		Yes	No	Yes	Yes	No	No	Dont know	Dont know	Yes	Yes	No	Dont know	Yes	Dont know	Yes	Yes	Dont know	I already do that	I already do that	I already do that	I already do that	I do not do that	I would do that	I would do that	I would do that	I have not done that			Yes
251	prepratory school	below university	prepratory school	below university	Not working	working	It is not enough and we have a small debt	Urban	3	2	1.5	<=2	25	21	20	4	1	Yes	Private hospital	Yes	No	Yes	Yes	No	Yes	Yes	Yes	Yes	Yes	Yes	Yes	No	Yes	Yes	Dont know	Yes	I already do that	I already do that	I already do that	I do not do that	I already do that	I already do that	I already do that	I already do that	I already do that			Yes
252	university graduate	above university	university graduate	above university	working	working	just enough	Urban	2	3	0.666667	<=2	29	29	29	1	0	Yes	Private hospital	Yes	Dont know	Yes	Yes	Yes	No	Dont know	Dont know	Yes	Yes	Dont know	Yes	Yes	Dont know	Dont know	Yes	Dont know	I already do that	I already do that	I already do that	I have not done that	I would not do that	I already do that	I would do that	I would do that	I would do that
253	illetrate	below university	university graduate	above university	Not working	working	just enough	Rural	2	3	0.666667	<=2	17	17	16	2	0	Yes	Private hospital	No	Dont know	Yes	Dont know	Yes	No	Dont know	Dont know	No	Yes	Dont know	Yes	Yes	Dont know	Dont know	Dont know	Yes	I have not done that	I would do that	I have not done that	I do not do that	I would not do that	I have not done that	I would not do that	I would do that	I would do that			Yes
254	prepratory school	below university	illetrate	below university	Not working	working	just enough	Rural	4	1	4	>2	30	19	19	4	3	Yes	Public/governemntal hospital	No	Yes	Yes	Yes	Yes	No	Dont know	Dont know	No	Yes	Yes	Yes	Yes	Yes	Dont know	Dont know	Dont know	I do not do that	I already do that	I already do that	I do not do that	I have not done that	I have not done that	I have not done that	I have not done that	I have not done that			Yes
255	prepratory school	below university	university graduate	above university	Not working	working	just enough	Urban	5	4	1.25	<=2	29	17	16	5	2	Yes	Public/governemntal hospital	No	No	No	No	No	No	Yes	Dont know	No	No	Dont know	Yes	Yes	Dont know	Yes	Yes	Yes	I have not done that	I have not done that	I do not do that	I do not do that	I already do that	I have not done that	I already do that	I already do that	I already do that
256	Post graduate	above university	Post graduate	above university	working	working	just enough	Urban	4	3	1.33333	<=2	27	20	18	4	2	Yes	Private hospital	No	No	No	Yes	No	Dont know	Yes	Dont know	No	No	Dont know	Yes	Yes	Dont know	Yes	Yes	No	I have not done that	I have not done that	I already do that	I already do that	I already do that	I have not done that	I already do that	I already do that	I already do that
257	read and write	below university	university graduate	above university	Not working	working	just enough	Urban	2	3	0.666667	<=2	24	24	22	2	0	Yes	Private hospital	Yes	Dont know	Yes	Yes	Yes	No	Dont know	Yes	No	Yes	Yes	Yes	Yes	Yes	Yes	Yes	Yes	I already do that	I already do that	I already do that	I have not done that	I already do that	I have not done that	I would do that	I would do that	I would do that			Yes
258	read and write	below university	read and write	below university	Not working	working	It is not enough and we have a small debt	Urban	5	2	2.5	>2	25	16	16	5	3	Yes	Private hospital	No	No	No	No	Yes	Dont know	Yes	Dont know	No	Yes	Dont know	Yes	Yes	Yes	Yes	Yes	Yes	I have not done that	I have not done that	I have not done that	I have not done that	I already do that	I have not done that	I already do that	I already do that	I already do that			Yes
259	read and write	below university	read and write	below university	Not working	working	It is not enough and we have a big debt	Rural	3	2	1.5	<=2	21	17	16	2	1	No		Yes	No	Yes	Dont know	Yes	Dont know	No	No	No	Yes	Yes	No	No	Dont know	No	Yes	Yes	I already do that	I already do that	I have not done that	I have not done that	I have not done that	I have not done that	I already do that	I already do that	I already do that	Yes
260	secondary school	below university	university graduate	above university	working	working	It is not enough and we have a small debt	Rural	5	2	2.5	>2	28	18	17	4	3	Yes	Public/governemntal hospital	No	No	Yes	Yes	No	Yes	Yes	Dont know	No	Yes	Yes	Yes	No	Yes	Yes	Yes	Yes	I have not done that	I already do that	I already do that	I already do that	I already do that	I have not done that	I already do that	I already do that	I already do that	Yes
261	illetrate	below university	illetrate	below university	Not working	working	just enough	Rural	3	2	1.5	<=2	24	22	21	2	1	Yes	Private hospital	No	No	Yes	Yes	No	Yes	No	No	No	No	No	Yes	Yes	No	No	Yes	Yes	I have not done that	I already do that	I already do that	I already do that	I have not done that	I have not done that	I already do that	I already do that	I already do that			Yes
262	read and write	below university	read and write	below university	Not working	working	just enough	Urban	3	2	1.5	<=2	23	20	19	4	1	No		No	No	No	Dont know	No	Dont know	No	Dont know	No	Yes	No	Yes	Yes	Dont know	Yes	Yes	Yes	I have not done that	I have not done that	I have not done that	I have not done that	I do not do that	I have not done that	I already do that	I already do that	I already do that			Yes
263	illetrate	below university	read and write	below university	Not working	working	It is not enough and we have a big debt	Urban	2	3	0.666667	<=2	20	20	20	1	0	No		No	No	No	No	Yes	Dont know	No	Dont know	No	No	Dont know	No	No	No	Dont know	Yes	Yes	I have not done that	I have not done that	I have not done that	I do not do that	I already do that	I have not done that	I would do that	I already do that	I already do that			Yes
264	read and write	below university	illetrate	below university	Not working	working	just enough	Rural	3	2	1.5	<=2	30	28	27	2	1	Yes	Private hospital	No	No	Yes	Yes	Yes	No	Yes	Dont know	No	Yes	Dont know	Dont know	Dont know	Yes	Yes	No	Yes	I have not done that	I already do that	I already do that	I have not done that	I have not done that	I have not done that	I already do that	I already do that	I already do that			Yes
265	illetrate	below university	illetrate	below university	Not working	working	just enough	Rural	5	2	2.5	>2	22	16	16	4	3	No		Yes	Yes	No	No	Yes	Yes	Dont know	Dont know	No	Yes	Dont know	Yes	Yes	Dont know	No	Dont know	Dont know	I already do that	I already do that	I do not do that	I do not do that	I have not done that	I have not done that	I have not done that	I have not done that	I have not done that
266	intermedite institute	below university	read and write	below university	working	working	just enough	Urban	5	3	1.66667	<=2	41	27	27	4	3	Yes	Private hospital	No	No	Yes	No	No	No	No	Dont know	No	No	No	Yes	Yes	Dont know	No	Yes	Yes	I have not done that	I already do that	I have not done that	I already do that	I have not done that	I have not done that	I have not done that	I already do that	I already do that			Yes
267	secondary school	below university	secondary school	below university	Not working	working	just enough	Urban	6	3	2	<=2	32	18	17	5	4	Yes	Private hospital	No	No	No	No	No	Dont know	Yes	No	No	No	Dont know	Yes	Yes	Dont know	Yes	Yes	Yes	I do not do that	I do not do that	I have not done that	I have not done that	I already do that	I have not done that	I already do that	I already do that	I already do that			Yes
268	read and write	below university	secondary school	below university	Not working	working	It is not enough and we have a big debt	Rural	2	2	1	<=2	20	19	18	2	0	Yes	Private hospital	No	Dont know	Yes	Yes	Yes	No	Yes	Dont know	No	No	Dont know	Yes	Yes	Dont know	Dont know	Yes	Yes	I have not done that	I already do that	I already do that	I have not done that	I would do that	I have not done that	I would do that	I would do that	I would do that
269	university graduate	above university	read and write	below university	Not working	working	just enough	Urban	4	2	2	<=2	30	24	24	3	2	Yes	Public/governemntal hospital	No	No	Yes	No	No	Dont know	No	Dont know	Yes	No	No	Yes	Yes	Yes	Yes	Yes	No	I have not done that	I already do that	I have not done that	I would do that	I have not done that	I already do that	I already do that	I already do that	I already do that	Yes
270	prepratory school	below university	secondary school	below university	Not working	working	just enough	Rural	5	3	1.66667	<=2	32	23	22	6	3	Yes	Private hospital	No	No	Yes	Yes	Yes	Yes	Yes	No	No	Yes	Dont know	Dont know	No	Dont know	No	Yes	Yes	I have not done that	I already do that	I already do that	I have not done that	I already do that	I have not done that	I already do that	I already do that	I already do that			Yes
271	secondary school	below university	secondary school	below university	Not working	working	It is not enough and we have a small debt	Urban	2	2	1	<=2	29	29	27	1	0	Yes	Private hospital	No	No	Yes	Yes	Yes	Dont know	No	Dont know	No	No	Dont know	Yes	Yes	Dont know	Yes	Dont know	Yes	I have not done that	I would do that	I already do that	I have not done that	I would not do that	I have not done that	I would do that	I would do that	I would do that			Yes
272	read and write	below university	secondary school	below university	Not working	working	just enough	Urban	3	2	1.5	<=2	30	26	25	3	2	Yes	Private hospital	No	No	Yes	No	Yes	Dont know	Yes	No	No	No	No	Yes	Yes	Yes	Yes	Yes	Yes	I have not done that	I already do that	I already do that	I have not done that	I already do that	I have not done that	I already do that	I already do that	I already do that
273	secondary school	below university	secondary school	below university	Not working	working	just enough	Urban	4	2	2	<=2	28	19	18	4	3	No		No	No	Yes	No	No	Dont know	Dont know	Dont know	No	Yes	Dont know	Yes	Yes	Dont know	Yes	Yes	No	I have not done that	I already do that	I have not done that	I already do that	I have not done that	I have not done that	I already do that	I already do that	I already do that			Yes
274	read and write	below university	read and write	below university	Not working	working	just enough	Rural	2	2	1	<=2	24	23	22	1	0	Yes	Private hospital	Yes	Dont know	Yes	Yes	No	No	No	No	Dont know	Yes	No	Yes	Yes	Yes	Yes	Yes	Yes	I already do that	I would do that	I already do that	I already do that	I do not do that	I do not do that	I would do that	I would do that	I would do that			Yes
275	prepratory school	below university	illetrate	below university	Not working	working	It is not enough and we have a small debt	Urban	3	2	1.5	<=2	19	17	16	3	2	Yes	Private hospital	Yes	No	Yes	Yes	Dont know	No	Yes	Dont know	No	Yes	Dont know	Yes	Yes	Yes	Yes	Yes	Yes	I would do that	I would do that	I would do that	I would do that	I would do that	I do not do that	I would do that	I would do that	I already do that			Yes
276	university graduate	above university	university graduate	above university	working	working	just enough	Urban	5	3	1.66667	<=2	41	26	25	4	3	Yes	Private hospital	No	Yes	No	No	Yes	No	No	Yes	No	Yes	Dont know	Yes	Yes	Yes	Yes	Yes	Yes	I do not do that	I do not do that	I do not do that	I would do that	I would do that	I do not do that	I would do that	I already do that	I already do that	Yes	Yes
277	illetrate	below university	secondary school	below university	Not working	working	just enough	Urban	2	4	0.5	<=2	24	24	23	2	0	Yes	Public/governemntal hospital	Yes	Dont know	Yes	Yes	No	No	Yes	Dont know	No	Yes	Dont know	Yes	Yes	Yes	Yes	Yes	No	I already do that	I would do that	I already do that	I have not done that	I would do that	I have not done that	I would do that	I would do that	I would do that			Yes
278	illetrate	below university	read and write	below university	Not working	working	just enough	Urban	3	2	1.5	<=2	37	20	18	4	1	Yes	Private hospital	No	No	Yes	Yes	Yes	No	Dont know	Dont know	No	No	Dont know	Dont know	Dont know	Dont know	No	Yes	Yes	I have not done that	I already do that	I already do that	I have not done that	I have not done that	I do not do that	I have not done that	I already do that	I already do that
279	university graduate	above university	university graduate	above university	working	working	just enough	Urban	2	2	1	<=2	30	21	21	2	1	No		No	No	No	Yes	Yes	Dont know	No	Dont know	No	Yes	No	Yes	Yes	Dont know	Dont know	Yes	No	I have not done that	I do not do that	I already do that	I do not do that	I do not do that	I do not do that	I would do that	I already do that	I already do that
280	illetrate	below university	illetrate	below university	Not working	working	just enough	Rural	5	3	1.66667	<=2	29	18	16	5	3	No		Yes	No	Yes	No	No	No	No	Dont know	No	Yes	Dont know	Yes	Yes	Yes	Yes	Yes	Yes	I already do that	I already do that	I have not done that	I have not done that	I do not do that	I have not done that	I already do that	I already do that	I already do that
281	prepratory school	below university	prepratory school	below university	Not working	working	just enough	Rural	5	2	2.5	>2	23	16	16	4	3	Yes	Primary health care	No	No	No	No	Yes	No	Yes	Dont know	No	No	Yes	Yes	Yes	No	Yes	Yes	Yes	I have not done that	I do not do that	I do not do that	I do not do that	I have not done that	I have not done that	I already do that	I already do that	I already do that
282	illetrate	below university	illetrate	below university	Not working	working	just enough	Rural	3	2	1.5	<=2	20	17	17	2	1	Yes	Private hospital	No	No	Yes	No	Yes	Dont know	Dont know	Dont know	No	Yes	Dont know	Yes	Yes	Dont know	Dont know	No	Dont know	I have not done that	I already do that	I have not done that	I have not done that	I have not done that	I have not done that	I would do that	I would do that	I would do that			Yes
283	prepratory school	below university	university graduate	above university	Not working	working	just enough	Rural	4	3	1.33333	<=2	29	18	17	3	2	No		No	Yes	Yes	No	No	Dont know	No	Dont know	Dont know	No	Yes	Yes	Yes	Yes	Yes	Yes	Yes	I have not done that	I already do that	I have not done that	I already do that	I do not do that	I do not do that	I already do that	I already do that	I already do that
284	read and write	below university	university graduate	above university	Not working	working	just enough	Urban	4	2	2	<=2	27	18	16	3	2	Yes	Public/governemntal hospital	No	Yes	No	Yes	No	Dont know	Yes	Dont know	No	No	No	Yes	Yes	Dont know	Yes	Yes	Yes	I do not do that	I do not do that	I do not do that	I do not do that	I do not do that	I do not do that	I do not do that	I do not do that	I do not do that			Yes
285	intermedite institute	below university	university graduate	above university	Not working	working	enough	Urban	5	3	1.66667	<=2	27	17	17	5	3	Yes	Private hospital	No	No	No	Dont know	Yes	Yes	Yes	Yes	Yes	Yes	Yes	Yes	Yes	Yes	Yes	Yes	Yes	I do not do that	I do not do that	I do not do that	I do not do that	I do not do that	I do not do that	I do not do that	I do not do that	I do not do that
286	university graduate	above university	university graduate	above university	Not working	working	just enough	Urban	2	2	1	<=2	30	27	25	5	0	Yes	Private hospital	No	Dont know	Yes	Yes	Yes	Dont know	Yes	Dont know	No	No	Yes	Yes	Yes	Yes	Yes	Yes	Yes	I have not done that	I would do that	I already do that	I do not do that	I would do that	I have not done that	I would do that	I would do that	I would do that	Yes		Yes
287	intermedite institute	below university	university graduate	above university	Not working	working	just enough	Urban	6	3	2	<=2	32	19	18	5	4	Yes	Private hospital	No	No	Yes	Yes	No	No	No	No	Yes	Yes	No	Yes	Yes	Dont know	Yes	Yes	Yes	I do not do that	I do not do that	I do not do that	I do not do that	I do not do that	I do not do that	I do not do that	I do not do that	I do not do that			Yes
288	read and write	below university	read and write	below university	Not working	working	just enough	Rural	5	2	2.5	>2	37	17	17	4	3	Yes	Public/governemntal hospital	No	No	No	Yes	Yes	Yes	Yes	Yes	Yes	Yes	No	Yes	Yes	Yes	Yes	Yes	Yes	I do not do that	I do not do that	I already do that	I already do that	I already do that	I already do that	I already do that	I already do that	I already do that			Yes
289	read and write	below university	prepratory school	below university	Not working	working	just enough	Rural	4	2	2	<=2	27	19	17	2	1	Yes	Public/governemntal hospital	Dont know	Dont know	Dont know	Dont know	Dont know	Dont know	Dont know	Dont know	Dont know	Dont know	Dont know	Dont know	Dont know	Dont know	Dont know	Dont know	Dont know	I do not do that	I do not do that	I do not do that	I do not do that	I do not do that	I do not do that	I do not do that	I do not do that	I do not do that			Yes
290	intermedite institute	below university	university graduate	above university	Not working	working	enough	Urban	5	6	0.833333	<=2	27	16	16	4	3	Yes	Private hospital	No	No	Yes	Dont know	Yes	No	No	No	No	No	Yes	Yes	Yes	Yes	No	Yes	Yes	I have not done that	I already do that	I have not done that	I have not done that	I have not done that	I have not done that	I already do that	I already do that	I already do that
291	intermedite institute	below university	university graduate	above university	Not working	working	just enough	Urban	3	3	1	<=2	22	19	18	3	1	Yes	Private hospital	No	No	Yes	Dont know	No	Yes	Yes	Dont know	No	No	Yes	Yes	Yes	Yes	No	Yes	Yes	I have not done that	I already do that	I have not done that	I already do that	I already do that	I have not done that	I already do that	I already do that	I already do that
292	illetrate	below university	read and write	below university	working	working	just enough	Rural	6	3	2	<=2	41	25	22	5	4	Yes	Public/governemntal hospital	Yes	No	No	No	No	Yes	No	No	No	Yes	Yes	Yes	Yes	Yes	Dont know	Yes	Yes	I do not do that	I do not do that	I do not do that	I do not do that	I do not do that	I do not do that	I do not do that	I already do that	I already do that			Yes
293	prepratory school	below university	prepratory school	below university	Not working	working	just enough	Rural	6	3	2	<=2	26	17	16	6	4	Yes	Private hospital	No	No	Yes	Yes	Yes	Dont know	No	No	No	No	Dont know	No	No	Yes	Yes	Yes	Yes	I do not do that	I already do that	I already do that	I do not do that	I do not do that	I have not done that	I already do that	I already do that	I already do that
294	university graduate	above university	university graduate	above university	Not working	working	just enough	Rural	2	3	0.666667	<=2	25	24	24	1	0	Yes	Public/governemntal hospital	No	No	No	Yes	No	Yes	No	No	No	Yes	Yes	Yes	Yes	Yes	Yes	Yes	Yes	I have not done that	I have not done that	I already do that	I would do that	I do not do that	I have not done that	I would do that	I would do that	I would do that
295	illetrate	below university	prepratory school	below university	Not working	Not working	just enough	Rural	5	4	1.25	<=2	40	20	16	8	3	Yes	Public/governemntal hospital	Yes	No	No	No	Yes	Dont know	No	Dont know	No	No	Dont know	Yes	Yes	Yes	Yes	Yes	Yes	I already do that	I have not done that	I have not done that	I do not do that	I do not do that	I have not done that	I already do that	I already do that	I already do that			Yes
296	read and write	below university	prepratory school	below university	Not working	working	just enough	Urban	2	2	1	<=2	21	16	16	6	0	Yes	Private hospital	No	No	Yes	Yes	Yes	No	Dont know	Dont know	No	No	Yes	Yes	Yes	No	Yes	Yes	No	I have not done that	I would do that	I already do that	I do not do that	I would not do that	I have not done that	I would do that	I would do that	I would do that			Yes
297	read and write	below university	illetrate	below university	Not working	working	just enough	Rural	5	2	2.5	>2	31	19	18	5	3	No		No	No	No	No	Yes	Dont know	No	No	No	No	No	No	No	Dont know	No	Yes	Yes	I have not done that	I do not do that	I have not done that	I have not done that	I have not done that	I have not done that	I do not do that	I already do that	I already do that
298	illetrate	below university	illetrate	below university	Not working	working	just enough	Rural	3	3	1	<=2	21	18	18	2	1	Yes	Private hospital	No	Yes	No	Yes	Yes	Dont know	No	Yes	No	Yes	Dont know	Yes	Yes	Yes	No	Yes	Yes	I have not done that	I do not do that	I already do that	I have not done that	I do not do that	I have not done that	I have not done that	I already do that	I already do that			Yes
299	intermedite institute	below university	secondary school	below university	working	working	just enough	Urban	4	2	2	<=2	41	26	19	3	2	Yes	Private hospital	No	No	Yes	Yes	Yes	Yes	Yes	No	No	Yes	Yes	No	Yes	Yes	Yes	Yes	Yes	I have not done that	I already do that	I already do that	I do not do that	I already do that	I have not done that	I already do that	I already do that	I already do that	Yes
300	university graduate	above university	university graduate	above university	Not working	working	just enough	Urban	4	3	1.33333	<=2	36	26	25	3	2	Yes	Public/governemntal hospital	No	No	No	No	No	No	Yes	No	No	No	Yes	Yes	Yes	Dont know	Yes	Yes	Yes	I have not done that	I do not do that	I already do that	I have not done that	I already do that	I do not do that	I already do that	I already do that	I already do that			Yes
301	read and write	below university	illetrate	below university	Not working	working	just enough	Rural	3	2	1.5	<=2	19	16	16	2	1	Yes	Private hospital	Yes	Yes	Yes	Yes	Yes	Dont know	Dont know	Dont know	No	Yes	No	Yes	Yes	Dont know	Dont know	Yes	Yes	I have not done that	I already do that	I already do that	I have not done that	I have not done that	I have not done that	I would do that	I already do that	I already do that
302	illetrate	below university	illetrate	below university	working	Not working	just enough	Rural	7	2	3.5	>2	36	17	16	8	5	No		No	Yes	Yes	No	Yes	Dont know	No	No	No	No	Dont know	Dont know	Dont know	Yes	No	No	Dont know	I have not done that	I already do that	I have not done that	I have not done that	I do not do that	I do not do that	I have not done that	I have not done that	I have not done that
303	illetrate	below university	read and write	below university	Not working	working	just enough	Rural	4	2	2	<=2	25	18	18	3	2	Yes	Private hospital	No	No	Yes	No	Yes	No	Yes	Dont know	No	Yes	Dont know	Yes	Yes	Yes	No	Yes	Yes	I have not done that	I already do that	I already do that	I have not done that	I already do that	I have not done that	I already do that	I already do that	I already do that			Yes
304	read and write	below university	secondary school	below university	Not working	working	just enough	Urban	6	2	3	>2	36	19	19	6	4	Yes	Private hospital	Yes	No	Yes	No	Yes	No	No	Dont know	No	Yes	Yes	Yes	Yes	Yes	Yes	Yes	Yes	I have not done that	I already do that	I do not do that	I have not done that	I do not do that	I do not do that	I already do that	I already do that	I already do that
305	secondary school	below university	secondary school	below university	Not working	working	just enough	Urban	4	3	1.33333	<=2	37	20	19	3	2	Yes	Primary health care	Yes	No	No	Yes	Yes	No	Yes	Dont know	No	Yes	Dont know	Yes	Yes	Yes	Yes	Yes	Yes	I already do that	I have not done that	I already do that	I have not done that	I already do that	I have not done that	I already do that	I already do that	I already do that			Yes
306	read and write	below university	read and write	below university	Not working	working	just enough	Rural	3	2	1.5	<=2	22	21	20	2	1	Yes	Private hospital	No	No	Yes	No	No	No	Yes	Dont know	No	No	Yes	No	Yes	Yes	Yes	Yes	Yes	I do not do that	I already do that	I have not done that	I already do that	I already do that	I have not done that	I already do that	I already do that	I already do that			Yes
307	read and write	below university	prepratory school	below university	Not working	working	just enough	Urban	4	3	1.33333	<=2	29	22	22	4	2	Yes	Private hospital	Yes	No	Yes	Yes	No	No	Yes	No	No	Yes	Dont know	Yes	Yes	Yes	Yes	Yes	Yes	I already do that	I already do that	I already do that	I already do that	I already do that	I have not done that	I already do that	I already do that	I already do that			Yes
308	secondary school	below university	secondary school	below university	Not working	working	just enough	Rural	3	2	1.5	<=2	26	24	23	2	1	Yes	Private hospital	Yes	No	Yes	Yes	Yes	Yes	Yes	Dont know	No	Yes	Dont know	Yes	Yes	Yes	Yes	Yes	Yes	I already do that	I already do that	I already do that	I do not do that	I already do that	I do not do that	I already do that	I already do that	I already do that
309	university graduate	above university	university graduate	above university	working	working	just enough	Urban	2	2	1	<=2	26	26	25	1	0	Yes	Private hospital	No	Dont know	Yes	Yes	Yes	Dont know	Yes	Dont know	No	Yes	No	Yes	Yes	Yes	Dont know	Yes	Yes	I have not done that	I would do that	I already do that	I would do that	I would do that	I have not done that	I would do that	I would do that	I would do that
310	read and write	below university	read and write	below university	Not working	working	just enough	Rural	6	2	3	>2	33	21	20	5	4	Yes	Private hospital	No	No	Yes	No	No	No	No	No	No	No	Yes	Yes	Yes	Yes	No	Yes	No	I have not done that	I already do that	I do not do that	I already do that	I do not do that	I do not do that	I have not done that	I already do that	I would do that			Yes
311	secondary school	below university	secondary school	below university	Not working	working	just enough	Urban	5	3	1.66667	<=2	24	18	17	4	3	Yes	Public/governemntal hospital	No	No	Yes	Yes	No	No	No	Dont know	No	No	Dont know	Yes	Yes	Yes	No	Yes	Yes	I have not done that	I already do that	I have not done that	I have not done that	I do not do that	I do not do that	I have not done that	I already do that	I already do that			Yes
312	illetrate	below university	illetrate	below university	working	working	It is not enough and we have a big debt	Urban	4	2	2	<=2	36	20	19	3	2	Yes	Private hospital	Dont know	Dont know	Dont know	Dont know	Dont know	Dont know	Dont know	Dont know	Dont know	Dont know	Dont know	Dont know	Dont know	Dont know	Dont know	Dont know	Dont know	I do not do that	I do not do that	I do not do that	I do not do that	I do not do that	I do not do that	I do not do that	I do not do that	I do not do that
313	university graduate	above university	university graduate	above university	Not working	working	enough	Urban	4	3	1.33333	<=2	45	24	23	3	2	Yes	Private hospital	No	No	No	No	No	No	No	No	No	No	No	No	No	No	No	No	No	I do not do that	I do not do that	I do not do that	I do not do that	I do not do that	I do not do that	I do not do that	I do not do that	I do not do that		Yes	Yes	Yes
314	illetrate	below university	illetrate	below university	Not working	working	just enough	Rural	4	3	1.33333	<=2	23	18	18	3	2	Yes	Private hospital	Yes	No	Yes	Yes	No	Yes	Yes	Yes	Dont know	Yes	Dont know	Yes	Yes	Yes	Yes	Yes	Yes	I already do that	I already do that	I already do that	I do not do that	I already do that	I do not do that	I already do that	I already do that	I already do that		Yes	Yes
315	illetrate	below university	read and write	below university	Not working	Not working	just enough	Urban	6	2	3	>2	45	16	16	4	3	No		Yes	No	Yes	Yes	No	No	Yes	Yes	Yes	Yes	Yes	Yes	Yes	Yes	Yes	Yes	Yes	I already do that	I already do that	I already do that	I already do that	I already do that	I already do that	I already do that	I already do that	I already do that		Yes	Yes
316	illetrate	below university	illetrate	below university	Not working	working	just enough	Rural	7	2	3.5	>2	30	16	16	8	7	Yes	Private hospital	Yes	No	Yes	Yes	No	Yes	Yes	Yes	Yes	Yes	Yes	Yes	Yes	Yes	No	Yes	Yes	I already do that	I already do that	I already do that	I already do that	I already do that	I do not do that	I would do that	I already do that	I already do that
317	illetrate	below university	illetrate	below university	Not working	working	just enough	Urban	2	2	1	<=2	22	21	21	2	1	Yes	Private hospital	Yes	Dont know	Yes	Yes	Yes	Yes	Yes	Dont know	Dont know	Dont know	Dont know	Yes	Yes	Yes	Dont know	Dont know	Dont know	I do not do that	I do not do that	I do not do that	I do not do that	I do not do that	I do not do that	I do not do that	I do not do that	I do not do that			Yes
318	illetrate	below university	read and write	below university	Not working	working	just enough	Rural	6	2	3	>2	45	17	16	4	3	No		Yes	Yes	Yes	Yes	Yes	Yes	Yes	Yes	Yes	Yes	Yes	Yes	Yes	Yes	Yes	Yes	Yes	I already do that	I already do that	I already do that	I already do that	I already do that	I already do that	I already do that	I already do that	I already do that
319	illetrate	below university	university graduate	above university	Not working	working	just enough	Rural	4	2	2	<=2	35	21	20	4	2	Yes	Public/governemntal hospital	Yes	No	Yes	Yes	Yes	Yes	Dont know	Dont know	Yes	Yes	Dont know	Yes	Yes	Dont know	Yes	Yes	Yes	I would do that	I would do that	I would do that	I would do that	I would do that	I would do that	I would do that	I would do that	I would do that
320	prepratory school	below university	prepratory school	below university	Not working	working	just enough	Rural	4	2	2	<=2	35	21	17	3	2	Yes	Private hospital	Yes	No	Yes	Yes	No	No	Yes	Dont know	No	Yes	Yes	Yes	Yes	Dont know	Yes	Yes	Yes	I would do that	I already do that	I already do that	I would do that	I already do that	I would do that	I already do that	I already do that	I already do that			Yes
321	prepratory school	below university	illetrate	below university	Not working	working	just enough	Rural	4	2	2	<=2	25	22	17	3	2	Yes	Private hospital	Yes	No	Yes	Yes	Yes	Yes	Yes	Yes	Yes	Yes	No	Yes	Yes	No	Yes	Yes	Yes	I already do that	I already do that	I already do that	I would do that	I already do that	I would do that	I would do that	I already do that	I already do that			Yes
322	illetrate	below university	illetrate	below university	Not working	working	just enough	Rural	5	2	2.5	>2	35	20	20	4	3	Yes	Private hospital	Yes	No	Yes	Yes	Yes	No	Yes	Dont know	Yes	Yes	Dont know	Yes	Yes	Yes	Yes	Yes	Yes	I already do that	I already do that	I already do that	I already do that	I already do that	I would do that	I would do that	I already do that	I already do that			Yes
323	illetrate	below university	illetrate	below university	Not working	working	just enough	Rural	3	1	3	>2	20	16	16	2	1	Yes	Public/governemntal hospital	Dont know	Dont know	Dont know	Dont know	Dont know	Dont know	Dont know	Dont know	Dont know	Dont know	Dont know	Dont know	Dont know	Dont know	Dont know	Dont know	Dont know	I do not do that	I do not do that	I do not do that	I do not do that	I do not do that	I do not do that	I do not do that	I do not do that	I do not do that
324	prepratory school	below university	prepratory school	below university	working	working	just enough	Rural	4	2	2	<=2	23	20	21	3	2	Yes	Public/governemntal hospital	Yes	Yes	Yes	Yes	Yes	Yes	Yes	Dont know	No	Yes	Yes	Yes	Yes	Yes	No	Yes	Dont know	I do not do that	I do not do that	I do not do that	I do not do that	I do not do that	I do not do that	I do not do that	I do not do that	I do not do that			Yes
325	read and write	below university	read and write	below university	Not working	working	just enough	Rural	5	2	2.5	>2	23	19	18	5	3	Yes	Public/governemntal hospital	Yes	Yes	Yes	Yes	Yes	Yes	Yes	Dont know	Dont know	Dont know	Dont know	Dont know	Dont know	Dont know	Dont know	Dont know	Dont know	I do not do that	I do not do that	I do not do that	I do not do that	I do not do that	I do not do that	I do not do that	I do not do that	I do not do that
326	prepratory school	below university	read and write	below university	Not working	working	just enough	Rural	2	2	1	<=2	20	20	19	1	0	Yes	Public/governemntal hospital	Dont know	Dont know	Dont know	Dont know	Dont know	Dont know	Dont know	Dont know	Dont know	Dont know	Dont know	Dont know	Dont know	Dont know	Dont know	Dont know	Dont know	I do not do that	I do not do that	I do not do that	I do not do that	I do not do that	I do not do that	I do not do that	I do not do that	I do not do that	Yes		Yes
327	read and write	below university	prepratory school	below university	Not working	working	just enough	Rural	2	2	1	<=2	20	20	18	1	0	Yes	Public/governemntal hospital	Dont know	Dont know	Dont know	Dont know	Dont know	Dont know	Dont know	Dont know	Dont know	Dont know	Dont know	Dont know	Dont know	Dont know	Dont know	Dont know	Dont know	I have not done that	I have not done that	I have not done that	I have not done that	I have not done that	I have not done that	I have not done that	I have not done that	I have not done that			Yes
328	prepratory school	below university	prepratory school	below university	Not working	working	just enough	Rural	3	2	1.5	<=2	23	20	19	2	1	Yes	Public/governemntal hospital	Dont know	Dont know	Dont know	Dont know	Dont know	Dont know	Dont know	Dont know	Dont know	Dont know	Dont know	Dont know	Dont know	Dont know	Dont know	Dont know	Dont know	I do not do that	I do not do that	I do not do that	I do not do that	I do not do that	I do not do that	I do not do that	I do not do that	I do not do that			Yes
329	read and write	below university	read and write	below university	Not working	working	just enough	Rural	2	2	1	<=2	19	19	19	1	0	Yes	Public/governemntal hospital	Dont know	Dont know	Dont know	Dont know	Dont know	Dont know	Dont know	Dont know	Dont know	Dont know	Dont know	Dont know	Dont know	Dont know	Dont know	Dont know	Dont know	I have not done that	I have not done that	I have not done that	I have not done that	I have not done that	I have not done that	I have not done that	I have not done that	I have not done that			Yes
330	secondary school	below university	university graduate	above university	Not working	working	just enough	Rural	4	3	1.33333	<=2	27	23	20	3	2	Yes	Private hospital	Yes	No	No	Yes	No	Dont know	No	Dont know	No	Yes	Dont know	Yes	Yes	Dont know	No	Yes	Yes	I already do that	I have not done that	I already do that	I have not done that	I have not done that	I have not done that	I do not do that	I already do that	I already do that	Yes
331	secondary school	below university	secondary school	below university	Not working	working	just enough	Urban	2	2	1	<=2	22	22	21	1	0	No		No	Dont know	Yes	Yes	Yes	No	Dont know	Dont know	No	Yes	No	Yes	Yes	Yes	Dont know	Yes	Yes	I have not done that	I would do that	I already do that	I have not done that	I would not do that	I have not done that	I would do that	I would do that	I would do that			Yes
332	intermedite institute	below university	university graduate	above university	Not working	working	just enough	Rural	7	2	3.5	>2	40	19	18	6	5	Yes	Private hospital	Yes	Yes	Yes	Yes	Yes	Yes	Yes	Yes	Yes	Yes	Yes	Yes	Yes	Yes	Yes	No	Yes	I would do that	I do not do that	I do not do that	I do not do that	I already do that	I already do that	I would do that	I already do that	I already do that	Yes
333	prepratory school	below university	prepratory school	below university	Not working	working	just enough	Rural	3	2	1.5	<=2	20	18	18	4	2	Yes	Private hospital	Dont know	Dont know	Dont know	Dont know	Dont know	Dont know	Dont know	Dont know	Dont know	Dont know	Dont know	Dont know	Dont know	Dont know	Dont know	Dont know	Dont know	I do not do that	I do not do that	I do not do that	I do not do that	I do not do that	I do not do that	I do not do that	I do not do that	I do not do that			Yes
334	secondary school	below university	secondary school	below university	working	working	just enough	Urban	4	1	4	>2	32	23	22	5	3	Yes	Public/governemntal hospital	No	No	No	No	No	No	Yes	Dont know	No	No	Yes	Yes	Yes	Yes	Yes	Yes	Yes	I have not done that	I have not done that	I do not do that	I do not do that	I already do that	I do not do that	I already do that	I already do that	I already do that
335	secondary school	below university	secondary school	below university	working	working	just enough	Urban	4	3	1.33333	<=2	26	22	21	3	2	Yes	Private hospital	No	No	Yes	No	Yes	Dont know	No	Dont know	No	Yes	No	Yes	Yes	Yes	Yes	Yes	Yes	I have not done that	I already do that	I do not do that	I already do that	I have not done that	I do not do that	I already do that	I already do that	I already do that
336	intermedite institute	below university	university graduate	above university	Not working	working	just enough	Urban	6	3	2	<=2	40	26	25	5	4	Yes	Private hospital	Yes	No	Yes	Yes	No	Yes	No	No	No	Yes	Dont know	No	Yes	Dont know	Dont know	Yes	Yes	I do not do that	I do not do that	I do not do that	I do not do that	I do not do that	I do not do that	I do not do that	I do not do that	I do not do that			Yes
337	secondary school	below university	secondary school	below university	Not working	working	just enough	Urban	2	3	0.666667	<=2	30	29	29	2	0	Yes	Public/governemntal hospital	No	Dont know	Yes	Yes	No	Dont know	No	Dont know	No	Yes	No	Yes	Yes	Dont know	Dont know	Yes	Yes	I have not done that	I would do that	I already do that	I have not done that	I would not do that	I do not do that	I would do that	I would do that	I would do that	Yes
338	university graduate	above university	university graduate	above university	Not working	working	just enough	Urban	4	2	2	<=2	26	18	18	5	2	Yes	Private hospital	No	Dont know	Yes	Yes	No	No	Dont know	No	No	No	No	No	No	Yes	No	No	No	I do not do that	I already do that	I already do that	I already do that	I have not done that	I have not done that	I have not done that	I have not done that	I have not done that			Yes
339	read and write	below university	read and write	below university	Not working	working	enough	Rural	4	2	2	<=2	30	17	17	3	2	Yes	Public/governemntal hospital	Dont know	Dont know	Dont know	Dont know	Dont know	Dont know	Dont know	Dont know	Dont know	Dont know	Dont know	Dont know	Dont know	Dont know	Dont know	Dont know	Dont know	I do not do that	I do not do that	I do not do that	I do not do that	I already do that	I do not do that	I do not do that	I already do that	I already do that
340	illetrate	below university	illetrate	below university	Not working	working	just enough	Rural	3	1	3	>2	20	19	18	2	1	Yes	Public/governemntal hospital	Dont know	Dont know	Dont know	Yes	Dont know	Dont know	Yes	Dont know	Dont know	Dont know	Dont know	Dont know	Dont know	Dont know	Dont know	Dont know	Dont know	I do not do that	I do not do that	I already do that	I do not do that	I already do that	I do not do that	I do not do that	I already do that	I already do that
341	secondary school	below university	university graduate	above university	Not working	working	just enough	Urban	3	3	1	<=2	24	22	19	2	1	Yes	Private hospital	Yes	No	Yes	Yes	No	No	No	No	No	No	Yes	Yes	Yes	Yes	Yes	Yes	Yes	I already do that	I already do that	I already do that	I would do that	I have not done that	I have not done that	I already do that	I already do that	I already do that	Yes
342	secondary school	below university	secondary school	below university	Not working	working	just enough	Urban	2	3	0.666667	<=2	26	26	25	1	0	Yes	Private hospital	No	Dont know	No	Yes	Yes	No	Dont know	Dont know	No	Yes	Dont know	Yes	Yes	Yes	Dont know	Yes	Dont know	I do not do that	I would not do that	I already do that	I have not done that	I would not do that	I have not done that	I would do that	I would do that	I would do that	Yes
343	secondary school	below university	secondary school	below university	Not working	working	just enough	Urban	2	3	0.666667	<=2	35	30	30	2	1	Yes	Private hospital	No	No	Yes	Yes	Yes	No	Dont know	Dont know	Yes	No	Yes	Yes	Yes	Yes	Dont know	Yes	Yes	I have not done that	I already do that	I already do that	I have not done that	I have not done that	I already do that	I would do that	I would do that	I would do that			Yes
344	prepratory school	below university	prepratory school	below university	Not working	working	just enough	Rural	5	3	1.66667	<=2	33	16	16	5	4	Yes	Private hospital	No	No	Yes	Yes	No	Yes	No	Dont know	No	No	Dont know	Yes	Yes	Dont know	Yes	Yes	Yes	I have not done that	I already do that	I already do that	I already do that	I have not done that	I have not done that	I already do that	I already do that	I already do that
345	university graduate	above university	university graduate	above university	Not working	working	just enough	Urban	3	3	1	<=2	22	19	18	2	1	Yes	Private hospital	Yes	No	Yes	Yes	No	Dont know	Yes	No	No	No	No	Yes	Yes	Yes	Yes	Yes	Yes	I already do that	I already do that	I already do that	I already do that	I already do that	I have not done that	I already do that	I already do that	I already do that
346	secondary school	below university	secondary school	below university	working	working	just enough	Urban	6	2	3	>2	40	20	19	6	5	Yes	Private hospital	No	Yes	Yes	No	Yes	Dont know	Yes	No	No	No	Yes	Yes	Yes	Yes	Yes	Yes	Yes	I have not done that	I already do that	I have not done that	I have not done that	I already do that	I have not done that	I already do that	I already do that	I already do that	Yes
347	intermedite institute	below university	secondary school	below university	Not working	working	just enough	Urban	4	2	2	<=2	28	20	19	3	2	Yes	Private hospital	Yes	No	Yes	Yes	Yes	Dont know	No	Dont know	No	Yes	Dont know	No	Yes	Yes	Yes	Yes	Yes	I already do that	I already do that	I have not done that	I have not done that	I have not done that	I have not done that	I already do that	I already do that	I already do that
348	secondary school	below university	secondary school	below university	working	working	just enough	Urban	2	2	1	<=2	23	22	20	1	0	Yes	Private hospital	No	Dont know	Yes	Yes	No	No	Dont know	Dont know	No	Yes	Dont know	Yes	Yes	Yes	Yes	Yes	No	I have not done that	I would do that	I already do that	I have not done that	I would not do that	I have not done that	I would do that	I would do that	I would do that			Yes
349	university graduate	above university	university graduate	above university	working	working	just enough	Urban	2	2	1	<=2	24	23	23	1	0	Yes	Private hospital	Yes	Dont know	No	No	Yes	Dont know	Dont know	Dont know	No	No	Dont know	Yes	Yes	Yes	Dont know	Yes	Yes	I already do that	I would not do that	I already do that	I have not done that	I already do that	I have not done that	I would do that	I would do that	I would do that
350	prepratory school	below university	illetrate	below university	Not working	working	just enough	Rural	4	2	2	<=2	33	22	21	3	2	No		Yes	No	Yes	No	Yes	Dont know	No	No	No	No	Dont know	No	Dont know	Yes	No	Yes	No	I already do that	I already do that	I already do that	I have not done that	I have not done that	I have not done that	I would do that	I already do that	I already do that
351	read and write	below university	illetrate	below university	Not working	working	just enough	Rural	3	3	1	<=2	21	17	16	2	1	Yes	Private hospital	No	Yes	Yes	Dont know	No	No	No	No	No	No	Yes	No	Yes	Yes	Dont know	Yes	Yes	I have not done that	I already do that	I have not done that	I have not done that	I have not done that	I have not done that	I would do that	I already do that	I already do that
352	read and write	below university	read and write	below university	Not working	Not working	just enough	Rural	2	2	1	<=2	19	19	18	1	0	Yes	Private hospital	Dont know	Dont know	Dont know	Dont know	Dont know	Dont know	Dont know	Dont know	Dont know	Dont know	Dont know	Dont know	Dont know	Dont know	Dont know	Dont know	Dont know	I do not do that	I do not do that	I do not do that	I do not do that	I do not do that	I do not do that	I do not do that	I do not do that	I do not do that			Yes
353	illetrate	below university	illetrate	below university	Not working	working	just enough	Rural	2	1	2	<=2	20	19	19	1	0	Yes	Private hospital	Dont know	Dont know	Dont know	Dont know	Dont know	Dont know	Dont know	Dont know	Dont know	Dont know	Dont know	Dont know	Dont know	Dont know	Dont know	Dont know	Dont know	I do not do that	I do not do that	I do not do that	I do not do that	I do not do that	I do not do that	I do not do that	I do not do that	I do not do that
354	secondary school	below university	university graduate	above university	Not working	working	just enough	Rural	4	3	1.33333	<=2	34	20	18	3	2	Yes	Public/governemntal hospital	No	No	No	No	Yes	No	No	Dont know	No	No	Dont know	Yes	No	Dont know	No	Yes	Yes	I do not do that	I do not do that	I do not do that	I do not do that	I already do that	I do not do that	I do not do that	I already do that	I already do that
355	secondary school	below university	prepratory school	below university	Not working	working	just enough	Urban	3	3	1	<=2	22	18	18	2	1	Yes	Primary health care	Yes	No	No	No	Yes	Yes	Dont know	No	Yes	No	Yes	Yes	Yes	Yes	Yes	Yes	Yes	I already do that	I do not do that	I already do that	I do not do that	I do not do that	I already do that	I would do that	I already do that	I already do that	Yes
356	secondary school	below university	prepratory school	below university	Not working	working	just enough	Rural	5	2	2.5	>2	30	16	16	6	5	Yes	Primary health care	No	No	Yes	No	No	Dont know	Yes	Dont know	Yes	Yes	Dont know	No	Yes	Dont know	No	Yes	Yes	I already do that	I already do that	I have not done that	I do not do that	I already do that	I already do that	I do not do that	I already do that	I already do that
357	prepratory school	below university	prepratory school	below university	Not working	working	It is not enough and we have a big debt	Rural	2	3	0.666667	<=2	17	17	16	1	0	Yes	Private hospital	Yes	Dont know	Yes	No	Yes	No	Dont know	Dont know	No	No	Dont know	Yes	Yes	Dont know	Yes	Dont know	No	I already do that	I would do that	I do not do that	I do not do that	I do not do that	I already do that	I already do that	I already do that	I would do that
358	illetrate	below university	secondary school	below university	Not working	working	It is not enough and we have a big debt	Rural	4	2	2	<=2	29	28	28	3	1	Yes	Public/governemntal hospital	Yes	No	Yes	No	Yes	Dont know	No	Dont know	No	No	Dont know	No	Dont know	Dont know	Yes	Yes	No	I already do that	I already do that	I have not done that	I have not done that	I already do that	I have not done that	I already do that	I already do that	I have not done that			Yes
359	read and write	below university	illetrate	below university	Not working	working	just enough	Urban	9	3	3	>2	33	18	17	8	7	Yes	Private hospital	No	No	Yes	No	No	Dont know	No	Dont know	No	No	Dont know	No	Dont know	Dont know	No	Yes	Yes	I have not done that	I already do that	I have not done that	I have not done that	I have not done that	I have not done that	I already do that	I already do that	I already do that
360	illetrate	below university	university graduate	above university	working	working	It is not enough and we have a small debt	Urban	4	2	2	<=2	39	23	23	3	2	Yes	Public/governemntal hospital	No	Yes	Yes	No	No	Dont know	Dont know	Dont know	Dont know	No	Dont know	Yes	No	Yes	No	Yes	Yes	I do not do that	I already do that	I do not do that	I already do that	I do not do that	I have not done that	I do not do that	I already do that	I already do that			Yes
361	illetrate	below university	secondary school	below university	Not working	working	It is not enough and we have a small debt	Rural	4	2	2	<=2	30	19	19	3	2	No		No	Yes	No	No	No	Dont know	No	No	No	No	Dont know	No	No	Dont know	No	Yes	Yes	I have not done that	I already do that	I have not done that	I already do that	I have not done that	I do not do that	I have not done that	I already do that	I would do that			Yes
362	university graduate	above university	university graduate	above university	Not working	working	just enough	Urban	3	2	1.5	<=2	25	22	22	2	2	Yes	Private hospital	Yes	No	Yes	Yes	No	No	Yes	No	No	Yes	Dont know	No	No	Yes	No	Yes	Dont know	I already do that	I already do that	I already do that	I do not do that	I already do that	I have not done that	I have not done that	I already do that	I do not do that			Yes
363	read and write	below university	university graduate	above university	Not working	working	just enough	Urban	5	3	1.66667	<=2	40	27	25	5	6	Yes	Public/governemntal hospital	Yes	Yes	Yes	Yes	No	Dont know	Yes	Dont know	No	Yes	Dont know	No	Yes	Yes	No	No	No	I already do that	I already do that	I already do that	I have not done that	I already do that	I have not done that	I do not do that	I have not done that	I have not done that			Yes
364	university graduate	above university	university graduate	above university	Not working	working	just enough	Urban	5	2	2.5	>2	28	20	20	3	3	Yes	Private hospital	Yes	No	No	No	No	No	No	No	No	No	No	Yes	Yes	Dont know	Yes	Yes	Yes	I already do that	I have not done that	I have not done that	I already do that	I have not done that	I have not done that	I would do that	I already do that	I already do that	Yes
365	illetrate	below university	secondary school	below university	Not working	working	just enough	Rural	5	2	2.5	>2	36	26	26	4	3	Yes	Private hospital	Yes	No	Yes	No	No	Dont know	Yes	Yes	No	Yes	Yes	Yes	No	Yes	No	Yes	Yes	I already do that	I already do that	I do not do that	I already do that	I already do that	I have not done that	I have not done that	I already do that	I already do that	Yes		Yes
366	secondary school	below university	read and write	below university	Not working	working	just enough	Urban	5	3	1.66667	<=2	35	20	20	5	3	Yes	Private hospital	No	No	Yes	Yes	No	No	No	Dont know	No	No	Yes	Yes	No	Yes	No	Yes	Yes	I have not done that	I already do that	I already do that	I already do that	I have not done that	I have not done that	I have not done that	I already do that	I already do that			Yes
367	prepratory school	below university	prepratory school	below university	Not working	working	just enough	Rural	3	2	1.5	<=2	24	20	18	5	2	Yes	Private hospital	No	No	Yes	No	Yes	Dont know	No	Dont know	Yes	No	Dont know	No	No	Dont know	No	Yes	Yes	I have not done that	I already do that	I have not done that	I have not done that	I have not done that	I already do that	I have not done that	I already do that	I already do that			Yes
368	illetrate	below university	illetrate	below university	Not working	working	just enough	Rural	7	4	1.75	<=2	38	16	16	5	5	Yes	Private hospital	Yes	No	Yes	Yes	No	Dont know	Yes	Dont know	Dont know	Yes	Yes	Yes	No	Yes	Yes	Yes	Yes	I already do that	I already do that	I already do that	I do not do that	I already do that	I have not done that	I already do that	I already do that	I already do that			Yes
369	read and write	below university	illetrate	below university	Not working	working	just enough	Urban	6	2	3	>2	26	16	16	6	4	No		No	No	Yes	No	Yes	No	No	Dont know	No	No	Yes	No	Yes	Dont know	No	Yes	Dont know	I have not done that	I already do that	I have not done that	I have not done that	I have not done that	I have not done that	I have not done that	I already do that	I would do that			Yes
370	illetrate	below university	illetrate	below university	Not working	working	just enough	Rural	7	2	3.5	>2	45	20	20	9	9	No		No	Yes	Yes	Yes	No	Dont know	Yes	Dont know	Dont know	No	Yes	Yes	Yes	Yes	Yes	Yes	Yes	I already do that	I already do that	I already do that	I do not do that	I already do that	I have not done that	I already do that	I already do that	I already do that
371	illetrate	below university	illetrate	below university	Not working	working	just enough	Urban	6	2	3	>2	33	18	17	5	4	Yes	Private hospital	No	No	Yes	Dont know	No	Dont know	No	Yes	Dont know	No	Yes	Yes	No	Yes	No	No	Yes	I have not done that	I already do that	I have not done that	I already do that	I have not done that	I have not done that	I have not done that	I do not do that	I already do that			Yes
372	secondary school	below university	secondary school	below university	Not working	working	It is not enough and we have a small debt	Urban	3	2	1.5	<=2	32	29	29	2	1	Yes	Primary health care	Yes	No	Yes	Yes	No	Dont know	No	Yes	No	Yes	Yes	Yes	Yes	Dont know	Yes	Yes	Yes	I already do that	I already do that	I already do that	I already do that	I have not done that	I have not done that	I already do that	I already do that	I already do that	Yes
373	prepratory school	below university	illetrate	below university	Not working	working	It is not enough and we have a big debt	Rural	6	3	2	<=2	32	21	21	5	4	No		No	No	Yes	No	No	Dont know	No	Dont know	No	No	Yes	No	Yes	Yes	No	Yes	Yes	I do not do that	I already do that	I have not done that	I already do that	I have not done that	I have not done that	I do not do that	I already do that	I already do that			Yes
374	secondary school	below university	secondary school	below university	Not working	working	just enough	Rural	3	2	1.5	<=2	21	17	17	2	1	Yes	Private hospital	No	No	Yes	No	No	No	No	Dont know	Dont know	No	Yes	Yes	Yes	Dont know	No	Yes	Yes	I already do that	I already do that	I have not done that	I do not do that	I have not done that	I have not done that	I have not done that	I already do that	I already do that			Yes
375	illetrate	below university	illetrate	below university	Not working	working	It is not enough and we have a small debt	Rural	3	2	1.5	<=2	22	19	19	2	1	Yes	Private hospital	Yes	No	Yes	Yes	No	Yes	No	Dont know	No	No	Dont know	No	Dont know	Dont know	No	Yes	Yes	I do not do that	I already do that	I already do that	I already do that	I have not done that	I have not done that	I have not done that	I already do that	I already do that			Yes
376	illetrate	below university	read and write	below university	Not working	working	It is not enough and we have a big debt	Urban	3	2	1.5	<=2	25	23	23	2	1	No		No	No	No	Yes	No	No	Yes	Dont know	No	No	Yes	Yes	Yes	No	Yes	Yes	Yes	I do not do that	I have not done that	I already do that	I already do that	I already do that	I have not done that	I already do that	I already do that	I already do that			Yes
377	prepratory school	below university	university graduate	above university	Not working	working	just enough	Urban	4	2	2	<=2	31	19	19	3	2	Yes	Public/governemntal hospital	No	No	No	No	No	Dont know	Yes	Dont know	No	No	Yes	No	No	Yes	Yes	Yes	Yes	I do not do that	I have not done that	I have not done that	I already do that	I already do that	I have not done that	I already do that	I already do that	I already do that			Yes
378	illetrate	below university	illetrate	below university	Not working	working	just enough	Urban	4	2	2	<=2	19	17	16	4	2	No		No	Yes	No	No	No	No	No	Dont know	No	No	Dont know	No	Dont know	Dont know	Yes	Yes	Yes	I do not do that	I have not done that	I have not done that	I already do that	I have not done that	I have not done that	I already do that	I already do that	I already do that	Yes		Yes
379	read and write	below university	secondary school	below university	working	working	It is not enough and we have a small debt	Rural	4	2	2	<=2	26	17	16	7	2	Yes	Primary health care	No	Yes	Yes	Yes	No	Dont know	No	Dont know	No	No	Dont know	No	Yes	Dont know	No	Yes	Yes	I do not do that	I already do that	I already do that	I already do that	I have not done that	I have not done that	I do not do that	I already do that	I already do that			Yes
380	secondary school	below university	secondary school	below university	Not working	working	just enough	Urban	2	3	0.666667	<=2	33	29	28	2	0	Yes	Private hospital	No	Dont know	Yes	Yes	Yes	Yes	Yes	Dont know	Yes	No	Yes	Yes	Yes	Dont know	Yes	Yes	Yes	I do not do that	I would do that	I already do that	I do not do that	I would do that	I already do that	I already do that	I would do that	I would do that			Yes
381	illetrate	below university	illetrate	below university	Not working	working	It is not enough and we have a big debt	Urban	2	2	1	<=2	25	25	25	1	0	Yes	Primary health care	No	Dont know	Dont know	No	Yes	Dont know	Dont know	Yes	No	No	Dont know	No	Dont know	Dont know	Yes	Dont know	Dont know	I do not do that	I do not do that	I already do that	I have not done that	I do not do that	I have not done that	I have not done that	I would do that	I would do that
382	secondary school	below university	secondary school	below university	Not working	working	just enough	Rural	2	3	0.666667	<=2	26	26	26	1	0	Yes	Private hospital	Yes	Dont know	No	Yes	Yes	Yes	Dont know	Yes	No	No	Yes	Yes	Yes	Yes	No	Yes	Yes	I already do that	I do not do that	I already do that	I do not do that	I would do that	I do not do that	I already do that	I would do that	I would do that			Yes
383	prepratory school	below university	read and write	below university	Not working	working	It is not enough and we have a small debt	Rural	5	1	5	>2	24	18	18	4	3	Yes	Public/governemntal hospital	Yes	No	Yes	Yes	No	No	No	Dont know	No	No	Yes	Yes	Yes	Dont know	No	Yes	Yes	I already do that	I already do that	I already do that	I already do that	I have not done that	I have not done that	I do not do that	I already do that	I already do that			Yes
384	prepratory school	below university	secondary school	below university	Not working	working	It is not enough and we have a small debt	Rural	3	4	0.75	<=2	20	18	17	2	1	Yes	Private hospital	No	No	Yes	Yes	No	Dont know	No	Dont know	No	No	Dont know	No	Dont know	Dont know	Yes	Yes	Yes	I do not do that	I already do that	I already do that	I already do that	I have not done that	I have not done that	I already do that	I already do that	I already do that			Yes
385	secondary school	below university	secondary school	below university	Not working	working	just enough	Rural	3	2	1.5	<=2	24	21	21	3	2	Yes	Private hospital	Yes	No	Yes	Yes	Yes	Dont know	Dont know	Dont know	No	No	Yes	Yes	Yes	Yes	Yes	Yes	Yes	I have not done that	I already do that	I already do that	I have not done that	I have not done that	I have not done that	I already do that	I already do that	I already do that
386	prepratory school	below university	prepratory school	below university	Not working	working	It is not enough and we have a small debt	Rural	5	3	1.66667	<=2	27	21	21	4	3	Yes	Private hospital	No	No	Yes	No	No	Dont know	Yes	Dont know	No	Yes	Dont know	No	No	Dont know	Yes	Yes	Yes	I do not do that	I already do that	I have not done that	I already do that	I already do that	I have not done that	I already do that	I already do that	I already do that			Yes
387	university graduate	above university	university graduate	above university	Not working	working	just enough	Rural	4	2	2	<=2	28	21	20	4	2	Yes	Private hospital	Yes	No	No	Yes	No	Yes	Yes	Dont know	Yes	No	No	Yes	Yes	Yes	Yes	Yes	Yes	I already do that	I have not done that	I already do that	I already do that	I already do that	I already do that	I already do that	I already do that	I already do that
388	secondary school	below university	read and write	below university	Not working	working	just enough	Rural	2	3	0.666667	<=2	19	19	19	1	0	Yes	Private hospital	No	Dont know	No	Yes	Yes	Yes	Yes	Dont know	No	No	No	Yes	Yes	Yes	Dont know	Yes	No	I have not done that	I would not do that	I already do that	I have not done that	I would do that	I have not done that	I would do that	I would do that	I would do that			Yes
389	prepratory school	below university	secondary school	below university	Not working	working	just enough	Rural	6	2	3	>2	37	18	16	5	4	Yes	Private hospital	No	No	Yes	Yes	Yes	Dont know	No	Dont know	No	Yes	Yes	Yes	Yes	Dont know	No	Yes	Yes	I do not do that	I already do that	I already do that	I have not done that	I have not done that	I have not done that	I do not do that	I already do that	I already do that	Yes
390	university graduate	above university	secondary school	below university	Not working	working	just enough	Urban	3	3	1	<=2	36	32	27	2	1	Yes	Private hospital	No	No	Yes	No	No	Dont know	Yes	No	No	Yes	Yes	Yes	Yes	Yes	Dont know	Yes	Yes	I have not done that	I already do that	I have not done that	I already do that	I already do that	I have not done that	I already do that	I already do that	I already do that
391	secondary school	below university	secondary school	below university	working	Not working	just enough	Urban	4	3	1.33333	<=2	34	22	22	3	2	Yes	Private hospital	Yes	No	Yes	Yes	No	No	Yes	Dont know	No	Yes	Dont know	No	Yes	Yes	Yes	Yes	Yes	I do not do that	I already do that	I already do that	I do not do that	I already do that	I have not done that	I already do that	I already do that	I already do that			Yes
392	secondary school	below university	read and write	below university	Not working	working	just enough	Rural	5	1	5	>2	36	20	19	5	3	Yes	Private hospital	No	No	Yes	Yes	No	Dont know	Yes	Dont know	No	No	Dont know	Yes	No	Yes	Yes	Yes	No	I do not do that	I already do that	I already do that	I already do that	I already do that	I have not done that	I already do that	I already do that	I would do that	Yes
393	prepratory school	below university	secondary school	below university	Not working	working	just enough	Rural	3	2	1.5	<=2	19	17	16	2	1	Yes	Private hospital	No	No	No	Yes	No	Yes	No	No	No	No	No	No	No	No	No	Yes	Yes	I have not done that	I do not do that	I already do that	I already do that	I have not done that	I have not done that	I have not done that	I already do that	I already do that
394	read and write	below university	secondary school	below university	Not working	working	just enough	Rural	7	2	3.5	>2	29	18	18	9	6	No		No	No	No	No	No	Dont know	No	Dont know	No	Yes	Yes	No	Yes	Yes	No	Yes	Yes	I have not done that	I have not done that	I have not done that	I already do that	I have not done that	I have not done that	I have not done that	I already do that	I already do that			Yes
395	secondary school	below university	secondary school	below university	Not working	working	just enough	Rural	3	4	0.75	<=2	26	19	19	4	3	Yes	Public/governemntal hospital	No	No	Yes	Yes	No	Dont know	Dont know	Yes	Yes	Yes	Yes	Yes	Yes	Dont know	No	Yes	Yes	I have not done that	I already do that	I already do that	I already do that	I have not done that	I already do that	I have not done that	I already do that	I already do that	Yes		Yes
396	secondary school	below university	prepratory school	below university	working	working	It is not enough and we have a big debt	Urban	5	3	1.66667	<=2	37	28	27	4	3	Yes	Private hospital	No	No	No	Yes	No	Dont know	No	No	No	No	Dont know	Yes	Yes	Yes	Yes	Yes	Yes	I have not done that	I have not done that	I already do that	I already do that	I have not done that	I have not done that	I already do that	I already do that	I already do that
397	prepratory school	below university	secondary school	below university	Not working	working	just enough	Rural	5	2	2.5	>2	31	22	22	4	3	Yes	Public/governemntal hospital	Yes	Yes	Yes	No	Yes	Dont know	Dont know	Dont know	No	Yes	Yes	No	No	Dont know	No	Yes	No	I already do that	I already do that	I already do that	I have not done that	I have not done that	I have not done that	I do not do that	I do not do that	I already do that	Yes
398	secondary school	below university	read and write	below university	Not working	working	It is not enough and we have a big debt	Urban	5	2	2.5	>2	31	19	19	4	3	Yes	Primary health care	No	No	Yes	No	Yes	Dont know	No	Dont know	No	No	Dont know	No	Yes	Dont know	Yes	No	No	I have not done that	I already do that	I have not done that	I already do that	I have not done that	I have not done that	I already do that	I would do that	I would do that			Yes
399	illetrate	below university	illetrate	below university	Not working	working	just enough	Rural	5	2	2.5	>2	35	25	22	6	5	Yes	Private hospital	No	No	No	Dont know	Yes	No	Yes	Dont know	Dont know	No	Yes	Yes	Yes	Yes	Yes	Yes	Yes	I have not done that	I have not done that	I have not done that	I do not do that	I already do that	I have not done that	I already do that	I already do that	I already do that			Yes
400	read and write	below university	read and write	below university	Not working	working	just enough	Urban	3	2	1.5	<=2	23	19	16	2	1	No		Yes	No	No	Yes	Yes	No	No	Dont know	No	Yes	Dont know	Yes	No	Dont know	No	Yes	Yes	I already do that	I have not done that	I already do that	I have not done that	I have not done that	I have not done that	I do not do that	I already do that	I already do that
401	university graduate	above university	secondary school	below university	Not working	working	just enough	Rural	3	2	1.5	<=2	23	21	20	2	1	Yes	Private hospital	Yes	No	No	Yes	No	Dont know	No	Dont know	Yes	No	Yes	No	No	Dont know	No	Yes	Yes	I already do that	I have not done that	I already do that	I would do that	I have not done that	I already do that	I do not do that	I already do that	I already do that	Yes
402	secondary school	below university	secondary school	below university	Not working	working	just enough	Rural	3	2	1.5	<=2	24	21	20	2	1	Yes	Private hospital	No	No	No	Yes	No	Yes	Yes	No	Yes	Yes	Yes	No	No	Dont know	Yes	Yes	Yes	I do not do that	I have not done that	I already do that	I do not do that	I do not do that	I already do that	I already do that	I would do that	I already do that
403	illetrate	below university	prepratory school	below university	Not working	working	just enough	Urban	3	2	1.5	<=2	27	23	23	3	1	Yes	Private hospital	No	No	Yes	Yes	No	Dont know	No	No	No	No	Dont know	No	Yes	Dont know	Yes	Yes	No	I do not do that	I already do that	I already do that	I already do that	I have not done that	I have not done that	I already do that	I already do that	I would do that
404	illetrate	below university	read and write	below university	Not working	working	It is not enough and we have a small debt	Urban	6	2	3	>2	34	20	20	7	4	No		No	Yes	Yes	No	Yes	Dont know	Yes	No	Dont know	No	Dont know	Yes	Dont know	Dont know	Yes	Yes	Yes	I have not done that	I already do that	I have not done that	I do not do that	I have not done that	I would do that	I already do that	I already do that	I already do that
405	prepratory school	below university	secondary school	below university	Not working	working	just enough	Urban	5	3	1.66667	<=2	35	20	20	4	3	No		No	No	Yes	No	No	Dont know	No	Dont know	Dont know	No	Yes	No	No	Yes	Yes	Yes	Yes	I have not done that	I already do that	I have not done that	I already do that	I have not done that	I would do that	I already do that	I already do that	I already do that			Yes
406	secondary school	below university	read and write	below university	Not working	working	just enough	Urban	7	2	3.5	>2	41	22	21	8	5	Yes	Primary health care	No	No	Yes	Yes	No	Dont know	No	Dont know	No	No	Yes	No	Yes	Dont know	Yes	Yes	Yes	I have not done that	I already do that	I already do that	I already do that	I have not done that	I have not done that	I already do that	I already do that	I already do that			Yes
407	university graduate	above university	prepratory school	below university	Not working	working	It is not enough and we have a small debt	Rural	3	2	1.5	<=2	22	18	18	2	1	Yes	Private hospital	Yes	No	Yes	Yes	No	No	No	Dont know	No	No	Dont know	Yes	Yes	Dont know	Yes	Yes	Yes	I already do that	I already do that	I already do that	I already do that	I have not done that	I have not done that	I would do that	I already do that	I already do that
408	prepratory school	below university	secondary school	below university	working	working	just enough	Urban	2	2	1	<=2	29	29	27	1	0	Yes	Private hospital	Yes	Dont know	Dont know	Yes	No	Dont know	Dont know	No	Yes	No	Yes	No	No	Yes	Yes	Dont know	Dont know	I would do that	I would do that	I already do that	I already do that	I do not do that	I already do that	I already do that	I would do that	I would do that
409	prepratory school	below university	secondary school	below university	Not working	working	just enough	Rural	2	2	1	<=2	21	18	17	3	1	Yes	Private hospital	Yes	No	No	Yes	Yes	No	No	Dont know	No	No	Yes	Yes	No	Yes	Yes	Yes	No	I already do that	I have not done that	I already do that	I already do that	I have not done that	I have not done that	I already do that	I already do that	I would do that
410	prepratory school	below university	prepratory school	below university	Not working	working	It is not enough and we have a big debt	Rural	5	2	2.5	>2	31	24	21	6	3	No		No	No	No	Yes	Yes	No	Yes	Dont know	Dont know	No	Dont know	No	Yes	Dont know	Yes	Yes	No	I have not done that	I have not done that	I already do that	I have not done that	I already do that	I have not done that	I already do that	I would do that	I would do that			Yes
411	prepratory school	below university	secondary school	below university	Not working	working	just enough	Rural	5	2	2.5	>2	29	17	17	7	3	No		No	No	Yes	No	No	Dont know	Dont know	Yes	No	Yes	Yes	No	No	Yes	Yes	No	Yes	I have not done that	I already do that	I have not done that	I already do that	I have not done that	I have not done that	I already do that	I would do that	I already do that
412	secondary school	below university	secondary school	below university	Not working	working	just enough	Urban	6	2	3	>2	32	20	18	5	4	Yes	Primary health care	No	No	Yes	Yes	No	Dont know	No	Yes	Dont know	Yes	Yes	Yes	Yes	Dont know	Yes	Yes	Yes	I have not done that	I already do that	I already do that	I already do that	I do not do that	I would do that	I already do that	I already do that	I already do that
413	intermedite institute	below university	prepratory school	below university	Not working	working	It is not enough and we have a big debt	Urban	6	3	2	<=2	43	26	26	6	5	Yes	Private hospital	Yes	Yes	Yes	No	No	No	Yes	Dont know	Dont know	Yes	Dont know	Yes	Yes	Yes	Yes	No	Yes	I do not do that	I would do that	I do not do that	I do not do that	I do not do that	I do not do that	I do not do that	I already do that	I already do that			Yes
414	prepratory school	below university	read and write	below university	Not working	working	It is not enough and we have a small debt	Urban	7	3	2.33333	>2	40	17	16	8	7	Yes	Others	Dont know	Dont know	Dont know	Dont know	Dont know	Dont know	Dont know	Dont know	Dont know	Dont know	Dont know	Dont know	Dont know	Dont know	Dont know	Dont know	Dont know	I do not do that	I do not do that	I do not do that	I do not do that	I do not do that	I do not do that	I do not do that	I already do that	I do not do that			Yes
415	read and write	below university	read and write	below university	Not working	working	It is not enough and we have a small debt	Urban	5	2	2.5	>2	45	17	17	4	3	No		Dont know	Dont know	Dont know	Dont know	Dont know	Dont know	Dont know	Dont know	Dont know	Dont know	Dont know	Dont know	Dont know	Dont know	Dont know	Dont know	Dont know	I do not do that	I do not do that	I do not do that	I do not do that	I do not do that	I do not do that	I do not do that	I already do that	I do not do that
416	intermedite institute	below university	university graduate	above university	Not working	working	just enough	Urban	2	3	0.666667	<=2	18	18	18	1	0	Yes	Primary health care	Yes	Yes	Yes	Yes	Yes	Yes	Yes	Yes	No	Yes	Yes	Yes	Yes	No	Yes	Yes	Yes	I already do that	I already do that	I already do that	I already do that	I already do that	I already do that	I already do that	I already do that	I already do that			Yes
417	illetrate	below university	illetrate	below university	Not working	Not working	It is not enough and we have a big debt	Rural	5	1	5	>2	26	17	17	4	3	No		Dont know	Dont know	Dont know	Dont know	Dont know	Dont know	Dont know	Dont know	Dont know	Dont know	Dont know	Dont know	Dont know	Dont know	Dont know	Dont know	Dont know	I do not do that	I do not do that	I do not do that	I do not do that	I do not do that	I do not do that	I do not do that	I already do that	I do not do that
418	intermedite institute	below university	university graduate	above university	working	working	just enough	Urban	3	2	1.5	<=2	26	24	23	2	1	Yes	Primary health care	Yes	No	Yes	Yes	Yes	Yes	Yes	No	No	Yes	Yes	Yes	Yes	No	Yes	No	Yes	I already do that	I already do that	I already do that	I already do that	I already do that	I do not do that	I already do that	I already do that	I already do that			Yes
419	university graduate	above university	university graduate	above university	working	working	just enough	Urban	4	2	2	<=2	30	23	22	3	2	Yes	Private hospital	Yes	Yes	Yes	Yes	No	No	Yes	No	No	Yes	No	Yes	Yes	Yes	Yes	No	Yes	I already do that	I already do that	I already do that	I already do that	I already do that	I do not do that	I already do that	I already do that	I already do that	Yes	Yes	Yes	Yes
420	intermedite institute	below university	university graduate	above university	working	working	just enough	Urban	3	3	1	<=2	25	22	22	2	1	Yes	Private hospital	Yes	Yes	Yes	Yes	Yes	Yes	Yes	Yes	No	Yes	Yes	Yes	Yes	Yes	Yes	Yes	Yes	I already do that	I already do that	I already do that	I already do that	I already do that	I do not do that	I already do that	I already do that	I already do that			Yes
421	illetrate	below university	secondary school	below university	Not working	working	just enough	Urban	6	3	2	<=2	27	18	17	5	4	No		Yes	Yes	Yes	Yes	Yes	Yes	Yes	Yes	No	Yes	Yes	Yes	Yes	Yes	Yes	Yes	Yes	I already do that	I already do that	I already do that	I already do that	I already do that	I do not do that	I already do that	I already do that	I already do that		Yes	Yes
422	intermedite institute	below university	illetrate	below university	Not working	Not working	It is not enough and we have a big debt	Urban	5	3	1.66667	<=2	35	27	21	4	3	Yes	Private hospital	Dont know	Dont know	Dont know	Dont know	Dont know	Dont know	Dont know	Dont know	Dont know	Dont know	Dont know	Dont know	Dont know	Dont know	Dont know	Dont know	Dont know	I do not do that	I do not do that	I do not do that	I do not do that	I do not do that	I do not do that	I do not do that	I do not do that	I do not do that
423	illetrate	below university	illetrate	below university	Not working	Not working	It is not enough and we have a big debt	Rural	3	1	3	>2	20	18	17	2	1	No		Dont know	Dont know	Dont know	Dont know	Dont know	Dont know	Dont know	Dont know	Dont know	Dont know	Dont know	Dont know	Dont know	Dont know	Dont know	Dont know	Dont know	I do not do that	I do not do that	I do not do that	I do not do that	I do not do that	I do not do that	I do not do that	I do not do that	I do not do that
424	read and write	below university	read and write	below university	Not working	working	just enough	Urban	3	2	1.5	<=2	28	28	25	1	0	No		Dont know	Dont know	Dont know	Dont know	Dont know	Dont know	Dont know	Dont know	Dont know	Dont know	Dont know	Dont know	Dont know	Dont know	Dont know	Dont know	Dont know	I do not do that	I do not do that	I do not do that	I do not do that	I do not do that	I do not do that	I do not do that	I do not do that	I do not do that
425	read and write	below university	university graduate	above university	working	working	It is not enough and we have a small debt	Urban	3	1	3	>2	18	18	18	1	0	Yes	Primary health care	No	No	No	No	No	Yes	No	No	No	No	Yes	No	Yes	Yes	Yes	Dont know	Yes	I do not do that	I do not do that	I do not do that	I do not do that	I do not do that	I do not do that	I do not do that	I already do that	I already do that				Yes
426	university graduate	above university	university graduate	above university	working	working	enough	Urban	2	3	0.666667	<=2	24	24	22	1	0	Yes	Private hospital	No	Yes	No	No	No	No	No	No	Yes	Yes	Dont know	Yes	Yes	Dont know	Yes	Yes	Yes	I do not do that	I do not do that	I do not do that	I do not do that	I do not do that	I do not do that	I do not do that	I already do that	I already do that			Yes
427	illetrate	below university	illetrate	below university	Not working	Not working	It is not enough and we have a big debt	Rural	2	1	2	<=2	30	25	20	3	2	No		Dont know	Dont know	Dont know	Dont know	Dont know	Dont know	Dont know	Dont know	Dont know	Dont know	Dont know	Dont know	Dont know	Dont know	Dont know	Dont know	Dont know	I do not do that	I do not do that	I do not do that	I do not do that	I do not do that	I do not do that	I do not do that	I do not do that	I do not do that
428	illetrate	below university	illetrate	below university	Not working	working	It is not enough and we have a big debt	Urban	2	1	2	<=2	30	18	16	5	2	No		Dont know	Dont know	Dont know	Dont know	Dont know	Dont know	Dont know	Dont know	Dont know	Dont know	Dont know	Dont know	Dont know	Dont know	Dont know	Dont know	Dont know	I have not done that	I have not done that	I have not done that	I have not done that	I have not done that	I have not done that	I have not done that	I already do that	I have not done that
429	read and write	below university	secondary school	below university	working	working	just enough	Urban	27	1	27	>2	32	23	22	3	2	Yes	Private hospital	No	No	No	No	No	No	Yes	Dont know	Dont know	Dont know	Dont know	Dont know	Yes	Yes	Yes	No	Dont know	I do not do that	I do not do that	I do not do that	I do not do that	I do not do that	I do not do that	I do not do that	I already do that	I already do that		Yes	Yes
430	university graduate	above university	university graduate	above university	Not working	working	enough	Urban	2	3	0.666667	<=2	32	28	24	3	2	Yes	Private hospital	No	Yes	No	No	No	Yes	No	Dont know	Yes	Yes	Yes	Yes	Yes	Dont know	Yes	Yes	Yes	I do not do that	I do not do that	I do not do that	I do not do that	I do not do that	I do not do that	I have not done that	I already do that	I already do that
431	university graduate	above university	university graduate	above university	working	working	just enough	Urban	2	2	1	<=2	27	26	26	1	0	No		Yes	No	No	No	Yes	Yes	Yes	No	No	No	No	No	Yes	No	No	Yes	Yes	I do not do that	I do not do that	I do not do that	I do not do that	I do not do that	I do not do that	I do not do that	I already do that	I do not do that			Yes
432	university graduate	above university	university graduate	above university	working	working	just enough	Urban	2	3	0.666667	<=2	27	27	27	1	0	Yes	Private hospital	Yes	No	Yes	No	Yes	Yes	Yes	No	No	No	No	No	Yes	No	No	Yes	Yes	I do not do that	I do not do that	I do not do that	I do not do that	I do not do that	I do not do that	I do not do that	I already do that	I already do that			Yes
433	university graduate	above university	university graduate	above university	Not working	working	just enough	Urban	2	5	0.4	<=2	26	26	25	1	0	Yes	Private hospital	Dont know	Yes	No	No	Yes	Yes	Yes	No	Dont know	No	No	No	Yes	No	No	No	Yes	I do not do that	I do not do that	I do not do that	I do not do that	I do not do that	I do not do that	I do not do that	I do not do that	I do not do that			Yes
434	university graduate	above university	university graduate	above university	Not working	working	just enough	Urban	2	3	0.666667	<=2	23	23	22	1	0	Yes	Private hospital	Dont know	Dont know	Dont know	Dont know	Dont know	Dont know	Dont know	Dont know	Dont know	Dont know	Dont know	Dont know	Dont know	Dont know	Dont know	Dont know	Dont know	I would do that	I would do that	I would do that	I would do that	I would do that	I would do that	I would do that	I would do that	I would do that			Yes
435	university graduate	above university	university graduate	above university	Not working	working	just enough	Urban	3	3	1	<=2	31	27	27	2	1	Yes	Private hospital	No	No	No	No	No	No	No	No	No	No	No	No	No	No	No	Yes	Yes	I do not do that	I do not do that	I do not do that	I do not do that	I do not do that	I do not do that	I do not do that	I already do that	I already do that			Yes
436	university graduate	above university	university graduate	above university	Not working	working	just enough	Urban	3	3	1	<=2	30	26	25	2	1	Yes	Private hospital	No	No	No	No	No	Yes	Yes	No	No	No	No	No	No	No	No	Yes	Yes	I do not do that	I do not do that	I do not do that	I do not do that	I do not do that	I do not do that	I do not do that	I already do that	I already do that			Yes
437	university graduate	above university	university graduate	above university	working	working	just enough	Urban	4	3	1.33333	<=2	37	27	27	3	2	Yes	Private hospital	Yes	Yes	No	No	No	No	No	Yes	Yes	Yes	Yes	Yes	Yes	Yes	Yes	Yes	Yes	I do not do that	I do not do that	I do not do that	I do not do that	I do not do that	I do not do that	I do not do that	I do not do that	I do not do that				Yes
438	intermedite institute	below university	university graduate	above university	Not working	working	just enough	Rural	2	3	0.666667	<=2	24	24	23	1	0	Yes	Primary health care	Yes	Yes	Yes	Yes	Yes	Yes	Yes	Dont know	Dont know	Yes	Yes	Yes	Yes	Yes	Yes	Yes	Yes	I already do that	I already do that	I already do that	I already do that	I already do that	I do not do that	I already do that	I already do that	I already do that			Yes
439	university graduate	above university	university graduate	above university	Not working	working	just enough	Urban	3	2	1.5	<=2	31	28	28	2	1	Yes	Public/governemntal hospital	Yes	Yes	Yes	Yes	Yes	Yes	Yes	No	No	Yes	Yes	Yes	Yes	Yes	Yes	Yes	Yes	I do not do that	I do not do that	I do not do that	I do not do that	I do not do that	I do not do that	I do not do that	I already do that	I already do that
440	secondary school	below university	secondary school	below university	Not working	working	It is not enough and we have a small debt	Rural	2	1	2	<=2	23	23	22	1	0	Yes	Private hospital	Dont know	Dont know	Dont know	Dont know	Dont know	Dont know	Dont know	Dont know	Dont know	Dont know	Dont know	Dont know	Dont know	Dont know	Dont know	Dont know	Dont know	I would do that	I would do that	I would do that	I would do that	I would do that	I would do that	I would do that	I would do that	I would do that			Yes
441	read and write	below university	secondary school	below university	Not working	working	It is not enough and we have a small debt	Urban	2	1	2	<=2	20	20	19	1	0	No		Dont know	Dont know	Dont know	Dont know	Dont know	Dont know	Dont know	Dont know	Dont know	Dont know	Dont know	Dont know	Dont know	Dont know	Dont know	Dont know	Dont know	I do not do that	I do not do that	I do not do that	I do not do that	I do not do that	I do not do that	I do not do that	I would do that	I do not do that
442	prepratory school	below university	secondary school	below university	working	working	It is not enough and we have a big debt	Urban	4	2	2	<=2	30	24	24	3	2	Yes	Private hospital	Dont know	Dont know	Dont know	Dont know	Dont know	Dont know	Dont know	Dont know	Dont know	Dont know	Dont know	Dont know	Dont know	Dont know	Dont know	Dont know	Dont know	I do not do that	I do not do that	I do not do that	I do not do that	I do not do that	I do not do that	I do not do that	I already do that	I do not do that			Yes
443	prepratory school	below university	Post graduate	above university	Not working	working	enough	Urban	2	3	0.666667	<=2	45	20	20	3	2	Yes	Private hospital	No	Yes	Yes	Yes	Yes	Yes	Yes	Dont know	Dont know	No	Dont know	Yes	Yes	Yes	Yes	Yes	Yes	I already do that	I already do that	I already do that	I already do that	I already do that	I do not do that	I already do that	I already do that	I already do that			Yes
444	read and write	below university	read and write	below university	working	working	It is not enough and we have a small debt	Urban	2	1	2	<=2	20	20	20	1	0	Yes	Private hospital	Dont know	Dont know	Dont know	Dont know	Dont know	Dont know	Dont know	Dont know	Dont know	Dont know	Dont know	Dont know	Dont know	Dont know	Dont know	Dont know	Dont know	I would do that	I would do that	I would do that	I would do that	I would do that	I would do that	I would do that	I would do that	I would do that
445	Post graduate	above university	Post graduate	above university	working	working	enough	Urban	5	4	1.25	<=2	45	26	25	4	3	Yes	Private hospital	No	No	No	No	No	No	No	Yes	Yes	Yes	No	Yes	Yes	Yes	Yes	Yes	Yes	I do not do that	I do not do that	I do not do that	I already do that	I do not do that	I already do that	I already do that	I already do that	I already do that	Yes		Yes	Yes
446	read and write	below university	read and write	below university	Not working	Not working	It is not enough and we have a big debt	Rural	2	1	2	<=2	20	20	20	1	0	No		Dont know	Dont know	Dont know	Dont know	Dont know	Dont know	Dont know	Dont know	Dont know	Dont know	Dont know	Dont know	Dont know	Dont know	Dont know	Dont know	Dont know	I do not do that	I do not do that	I do not do that	I do not do that	I do not do that	I do not do that	I do not do that	I do not do that	I do not do that			Yes
447	read and write	below university	secondary school	below university	working	Not working	It is not enough and we have a big debt	Urban	4	1	4	>2	32	26	26	3	2	Yes	Private hospital	Yes	Yes	Yes	Yes	No	Yes	Yes	Dont know	Dont know	Dont know	Dont know	Yes	Yes	Dont know	Yes	No	Yes	I do not do that	I do not do that	I do not do that	I do not do that	I do not do that	I do not do that	I do not do that	I already do that	I already do that			Yes
448	read and write	below university	read and write	below university	working	working	just enough	Urban	4	2	2	<=2	30	17	17	6	3	Yes	Private hospital	Yes	Yes	Yes	Dont know	Dont know	Yes	Yes	Dont know	Dont know	Dont know	Dont know	Yes	Yes	Dont know	Yes	No	Yes	I do not do that	I do not do that	I do not do that	I do not do that	I do not do that	I do not do that	I do not do that	I already do that	I already do that			Yes
449	secondary school	below university	secondary school	below university	Not working	working	just enough	Urban	2	1	2	<=2	25	25	22	1	0	Yes	Private hospital	Dont know	Dont know	Dont know	Dont know	Dont know	Dont know	Dont know	Dont know	Dont know	Dont know	Dont know	Dont know	Dont know	Dont know	Dont know	Yes	Yes	I do not do that	I do not do that	I do not do that	I do not do that	I do not do that	I do not do that	I do not do that	I already do that	I already do that			Yes
450	university graduate	above university	university graduate	above university	Not working	working	just enough	Urban	3	2	1.5	<=2	28	25	24	2	1	Yes	Private hospital	No	No	No	No	No	No	No	No	Yes	Yes	Dont know	Yes	Yes	Yes	Yes	Yes	Yes	I do not do that	I do not do that	I do not do that	I do not do that	I do not do that	I do not do that	I do not do that	I already do that	I already do that			Yes
451	university graduate	above university	university graduate	above university	Not working	working	just enough	Urban	2	2	1	<=2	29	29	28	1	0	Yes	Private hospital	No	No	No	No	No	No	No	No	No	No	No	No	Yes	No	Yes	Yes	Yes	I do not do that	I do not do that	I do not do that	I do not do that	I do not do that	I do not do that	I do not do that	I already do that	I already do that	Yes		Yes
452	university graduate	above university	university graduate	above university	Not working	working	just enough	Urban	4	2	2	<=2	35	28	27	3	2	Yes	Private hospital	Yes	Yes	Yes	Yes	Yes	Yes	Yes	Yes	No	Yes	No	Yes	Yes	Yes	Yes	Yes	Yes	I do not do that	I do not do that	I do not do that	I do not do that	I do not do that	I do not do that	I do not do that	I already do that	I already do that	Yes
453	illetrate	below university	read and write	below university	working	working	It is not enough and we have a small debt	Urban	5	2	2.5	>2	30	17	17	4	3	Yes	Private hospital	Yes	Yes	Yes	Yes	Yes	Yes	Yes	Yes	Dont know	Yes	Dont know	Yes	Yes	Yes	Yes	Yes	Yes	I do not do that	I do not do that	I do not do that	I do not do that	I do not do that	I do not do that	I do not do that	I do not do that	I do not do that			Yes
454	read and write	below university	read and write	below university	Not working	working	It is not enough and we have a big debt	Rural	2	1	2	<=2	23	23	22	1	0	Yes	Public/governemntal hospital	Dont know	Dont know	Dont know	Dont know	Dont know	Dont know	Dont know	Dont know	Dont know	Dont know	Dont know	Dont know	Dont know	Dont know	Dont know	Dont know	Dont know	I do not do that	I do not do that	I do not do that	I do not do that	I do not do that	I do not do that	I do not do that	I do not do that	I do not do that
455	university graduate	above university	university graduate	above university	working	working	enough	Urban	3	4	0.75	<=2	32	26	26	3	2	Yes	Private hospital	Yes	Yes	No	No	No	No	No	Yes	Yes	Yes	Yes	Yes	Yes	Yes	Yes	Yes	Yes	I do not do that	I do not do that	I do not do that	I do not do that	I do not do that	I do not do that	I do not do that	I already do that	I already do that	Yes		Yes	Yes
456	university graduate	above university	university graduate	above university	Not working	working	just enough	Urban	2	3	0.666667	<=2	29	29	26	1	0	Yes	Private hospital	No	No	No	No	No	No	No	No	No	No	No	Yes	Yes	No	Yes	Yes	Yes	I do not do that	I do not do that	I do not do that	I do not do that	I would not do that	I do not do that	I do not do that	I would do that	I would do that			Yes
457	intermedite institute	below university	university graduate	above university	Not working	working	It is not enough and we have a small debt	Urban	2	2	1	<=2	25	25	22	1	0	Yes	Private hospital	Dont know	Dont know	Dont know	Dont know	Dont know	Dont know	Dont know	Dont know	Dont know	Dont know	Dont know	Dont know	Dont know	Dont know	Dont know	Dont know	Dont know	I do not do that	I do not do that	I do not do that	I do not do that	I do not do that	I do not do that	I do not do that	I do not do that	I do not do that
458	read and write	below university	university graduate	above university	Not working	working	just enough	Urban	2	1	2	<=2	26	26	25	1	0	No		Dont know	Dont know	Dont know	Dont know	Dont know	Dont know	Dont know	Dont know	Dont know	Dont know	Dont know	Dont know	Dont know	Dont know	Dont know	Dont know	Dont know	I would do that	I would do that	I would do that	I would do that	I would do that	I would do that	I would do that	I would do that	I would do that
459	secondary school	below university	secondary school	below university	Not working	working	just enough	Urban	3	1	3	>2	29	25	25	2	1	Yes	Private hospital	Yes	Yes	Yes	Yes	Yes	Yes	Yes	Yes	No	Yes	Yes	Yes	Yes	Yes	Yes	Yes	Yes	I do not do that	I do not do that	I do not do that	I do not do that	I do not do that	I do not do that	I do not do that	I do not do that	I do not do that			Yes
460	read and write	below university	university graduate	above university	working	working	It is not enough and we have a small debt	Urban	2	1	2	<=2	30	23	23	4	0	Yes	Private hospital	Yes	Yes	Yes	Yes	Yes	Yes	Dont know	Yes	Yes	Yes	Yes	Yes	Yes	Yes	Yes	Yes	Yes	I would do that	I would do that	I would do that	I would do that	I would do that	I would do that	I would do that	I would do that	I would do that	Yes		Yes
461	university graduate	above university	university graduate	above university	working	working	enough	Urban	2	2	1	<=2	32	26	23	3	0	Yes	Private hospital	No	No	No	No	No	No	No	Yes	Yes	Yes	Yes	Yes	Yes	Yes	Yes	Yes	Yes	I do not do that	I do not do that	I do not do that	I do not do that	I do not do that	I already do that	I already do that	I already do that	I already do that
462	university graduate	above university	university graduate	above university	Not working	working	just enough	Urban	2	2	1	<=2	29	29	27	1	0	Yes	Private hospital	Dont know	Dont know	Dont know	Dont know	Dont know	Dont know	Dont know	Dont know	Dont know	Dont know	Dont know	Dont know	Dont know	Dont know	Dont know	Dont know	Dont know	I would do that	I would do that	I would do that	I would do that	I would do that	I would do that	I would do that	I would do that	I would do that
463	secondary school	below university	secondary school	below university	working	working	It is not enough and we have a small debt	Urban	2	1	2	<=2	30	29	27	1	0	Yes	Private hospital	Yes	Yes	Yes	Yes	Yes	Yes	Yes	Dont know	Dont know	Dont know	Dont know	Yes	Yes	Dont know	Yes	Yes	Yes	I already do that	I already do that	I already do that	I already do that	I do not do that	I do not do that	I do not do that	I would do that	I would do that			Yes
464	prepratory school	below university	read and write	below university	Not working	working	just enough	Urban	3	1	3	>2	34	28	27	2	1	Yes	Private hospital	Yes	Yes	Yes	Yes	Yes	Yes	Yes	Yes	No	Yes	No	Yes	Yes	Yes	Yes	Yes	Yes	I do not do that	I do not do that	I do not do that	I do not do that	I do not do that	I do not do that	I do not do that	I do not do that	I do not do that			Yes
465	university graduate	above university	university graduate	above university	working	working	It is not enough and we have a small debt	Urban	2	1	2	<=2	31	31	28	1	0	Yes	Private hospital	No	No	No	No	No	No	No	No	No	No	No	No	No	No	No	No	No	I would not do that	I would not do that	I would not do that	I would not do that	I would not do that	I would not do that	I would not do that	I would not do that	I would not do that
466	university graduate	above university	university graduate	above university	working	working	It is not enough and we have a small debt	Urban	2	2	1	<=2	30	30	29	2	0	Yes	Private hospital	No	No	No	No	No	No	No	Yes	Yes	Yes	Yes	Yes	Yes	Yes	Yes	Yes	Yes	I do not do that	I do not do that	I do not do that	I do not do that	I do not do that	I do not do that	I do not do that	I do not do that	I do not do that			Yes
467	university graduate	above university	university graduate	above university	Not working	working	just enough	Urban	2	2	1	<=2	33	33	30	1	0	Yes	Private hospital	No	No	No	No	No	No	No	No	No	No	No	No	No	No	Yes	Yes	No	I do not do that	I do not do that	I do not do that	I do not do that	I do not do that	I do not do that	I do not do that	I would do that	I would do that			Yes
468	university graduate	above university	university graduate	above university	Not working	working	just enough	Urban	6	4	1.5	<=2	41	27	26	5	4	Yes	Private hospital	No	No	No	No	No	No	No	Yes	Yes	Yes	Yes	Yes	Yes	Yes	Yes	Yes	Yes	I do not do that	I do not do that	I do not do that	I already do that	I already do that	I already do that	I already do that	I already do that	I already do that	Yes		Yes	Yes
[truncated: 7 more columns]
